# Supplementary material for: OCT-Based Quantification and Classification of Optic Disc Structure in Glaucoma Patients
Source: PLoS One. 2016 Aug 24;11(8):e0160226. doi: 10.1371/journal.pone.0160226 (PMC4996503; doi:10.1371/journal.pone.0160226)
Supplement: S1 Table — (XLSX) [file pone.0160226.s001.xlsx]

## Sheet: 60
disc	SubjectID	EyeID	Gender	Age	Ref. Plene Height	Disc Area	Cup Area	Rim Area	Disc Dia(V)	Disc Dia(H)	C/D Ratio(V)	C/D Ratio(H)	C/D Ratio(Area)	R/D Ratio(Area)	Max Cup Depth	Avg Cup Depth	R/D Average(SecT)	R/D Average(SecTS)	R/D Average(SecNS)	R/D Average(SecN)	R/D Average(SecNI)	R/D Average(SecTI)	Rim Decentering Ratio	Disc Angle(Horizontal)	Disc Height Difference	S+C/2	IOP	MD	cpRNFL
MY	1	R	FeMale	62	60	2.21232	1.07159	1.14073	0.849052	0.849052	0.691176	0.647059	0.484373	0.515627	423.561	278.478	0.191456	0.236074	0.219754	0.060176	0.108068	0.208633	0.066892	5.82055	280.752	-3.375	9	-3.58	98
SS	2	L	FeMale	68	60	2.41868	1.72197	0.696715	0.976622	0.830129	0.9	0.735294	0.711944	0.288056	480.231	229.596	0.089138	0.050663	0.055023	0.124348	0.065718	0.061735	-0.041579	2.21767	167.665	-6.25	10	-21.85	64
MY	3	L	FeMale	65	60	3.83229	1.87546	1.95683	1.12491	1.06311	0.626374	0.837209	0.489383	0.510617	443.174	238.102	0.122344	0.187086	0.172096	0.132512	0.189981	0.146338	0.141371	10.1181	293.522	-5.375	17	-0.58	112
SS	4	R	FeMale	74	60	2.07212	1.01262	1.0595	0.794254	0.81572	0.945946	0.842105	0.488686	0.511314	240.751	134.57	0.157537	0.250247	0.212587	0.178188	0.129434	0.015252	0.870147	-0.069583	254.447	0	14	-5.94	85
SS	5	R	FeMale	72	60	2.00764	0.841053	1.16658	0.842655	0.798304	0.921053	0.902778	0.418927	0.581073	386.731	217.591	0.071742	0.144359	0.17281	0.354165	0.369702	0.093327	0.158605	2.0401	351.619	-1.125	10	-5.92	88
SS	6	R	FeMale	70	60	2.62378	2.04036	0.583421	0.940739	0.877176	1	0.884058	0.777641	0.222359	480.683	202.391	0.049269	0.090457	0.142366	0.073712	0.008541	0.022014	0.663033	1.2941	252.605	-6.25	16	-23.17	98
MY	7	R	Male	60	60	5.06919	4.0775	0.991695	1.2516	1.38063	0.958763	0.943925	0.804368	0.195632	847.511	356.387	0.009785	0.039873	0.096969	0.115433	0.031743	0.005484	0.764943	11.4933	375.938	-6.125	16	-12.49	81
SS	8	L	Male	79	60	3.01409	1.35083	1.66326	0.966061	0.999761	0.593023	0.820225	0.44817	0.55183	259.328	117.147	0.181454	0.178352	0.197357	0.109691	0.174347	0.206536	-0.041825	2.69821	178.407	0	8	-3.06	75
SS	9	R	Male	80	60	2.22597	1.31678	0.909196	0.830075	0.899248	0.944444	0.794872	0.591551	0.408449	443.464	271.016	0.091803	0.103041	0.117303	0.226675	0.085828	0.03161	0.477814	8.52562	233.335	-2.5	10	-3.37	68
SS	10	L	Male	72	60	3.39719	2.7798	0.617385	1.13864	0.964494	0.952941	0.777778	0.818266	0.181734	440.957	248.77	0.02371	0.040541	0.050454	0.103283	0.073223	0.012723	0.716848	4.82745	225.505	-7.375	15	-19.85	95
MY	11	R	FeMale	65	60	1.81529	0.79614	1.01915	0.856453	0.645443	0.884058	0.576923	0.438574	0.561426	340.735	182.421	0.216874	0.327975	0.253818	0.143677	0.031588	0.132727	0.364688	15.6916	420.851	-6.625	12	-12.61	93
FI	12	L	Male	45	60	2.01686	0.977909	1.03895	0.836387	0.824088	0.632353	0.850746	0.484867	0.515133	499.496	183.849	0.178179	0.177857	0.141836	0.102368	0.162258	0.19583	0.108789	-3.59819	183.387	-4	12	-4.88	83
GE	13	L	Male	78	60	2.48824	1.7785	0.70974	0.896157	0.87347	0.936709	0.844156	0.714762	0.285238	582.041	367.13	0.099462	0.091285	0.060406	0.072554	0.061783	0.06486	0.180992	2.19717	115.672	-1	7	-15.03	73
GE	14	L	FeMale	53	60	2.60402	1.24517	1.35884	0.967192	0.891121	0.707865	0.853659	0.478174	0.521826	715.972	460.039	0.170284	0.232167	0.186388	0.087714	0.114368	0.198473	0.056248	6.84878	208.31	-3.625	13	-0.37	115
MY	15	L	FeMale	55	60	3.01538	1.76323	1.25215	1.01072	0.986368	0.807229	0.876543	0.584745	0.415255	765.443	403.471	0.146879	0.161924	0.106616	0.087405	0.094938	0.11548	0.19773	11.4924	257.917	-3.75	15	-8.4	81
FI	16	R	FeMale	52	60	3.33304	1.66578	1.66726	1.08121	1.00832	0.741573	0.662651	0.499779	0.500221	346.702	188.234	0.176135	0.165342	0.132826	0.135764	0.16595	0.097906	0.243488	3.80326	202.218	-4.5	17	-2.6	84
SS	17	R	FeMale	69	60	3.09781	1.13655	1.96125	0.980274	1.03256	0.386667	0.620253	0.36689	0.63311	208.457	82.1348	0.190893	0.080555	0.108098	0.264782	0.280164	0.304301	-0.493707	2.87893	250.534	-7.25	11	-12.36	86
GE	18	L	FeMale	81	60	1.65689	1.2735	0.383395	0.766333	0.701572	0.84507	0.938462	0.768606	0.231394	726.602	457.67	0.073884	0.093853	0.018041	0.037786	0.066657	0.088179	0.096295	0.615442	187.492	1.375	12	-22	48
SS	19	R	FeMale	69	60	2.11623	1.71849	0.397743	0.878149	0.789222	0.987342	0.887324	0.812051	0.187949	493.816	286.481	0.035254	0.054541	0.058769	0.077499	0.053101	0.003367	0.916887	0.350406	196.564	-0.875	15	-18.52	68
SS	20	R	Male	74	60	3.52653	1.88423	1.6423	1.07012	1.05795	0.818182	0.862069	0.534301	0.465699	280.353	160.966	0.100028	0.151073	0.123957	0.202289	0.124102	0.092598	0.259059	0.405593	306.683	-4.125	15	-1.21	89
MY	21	R	Male	76	60	2.79841	1.3712	1.42721	0.934151	0.974186	0.742857	0.561644	0.489993	0.510007	370.705	189.936	0.221004	0.158546	0.064792	0.15418	0.081012	0.190857	-0.144626	4.11275	276.837	-5.25	9.5	-6.68	70
GE	22	R	FeMale	61	60	1.99183	1.31963	0.672204	0.812537	0.836792	0.820896	0.927536	0.662519	0.337481	771.629	535.131	0.034675	0.074233	0.1627	0.129152	0.138135	0.063512	0.049199	3.58642	177.48	-0.375	11	-2.62	72
GE	23	L	Male	65	60	2.36839	1.67214	0.696255	0.873707	0.815459	0.853333	0.885714	0.706022	0.293978	567.631	349.157	0.086389	0.073205	0.1004	0.066539	0.079598	0.078152	-0.039197	8.38862	281.881	1.625	15	-6.22	77
GE	24	R	FeMale	66	60	3.47519	2.76418	0.711013	1.06471	1.01791	0.835165	0.91954	0.795403	0.204597	615.641	409.968	0.040146	0.039633	0.076741	0.047452	0.06989	0.080681	-0.315961	-4.89875	217.378	-3.375	16	-2.93	81
SS	25	R	Male	76	60	1.9984	1.57131	0.427091	0.844406	0.749262	0.84507	0.936508	0.786283	0.213717	429.822	226.923	0.031305	0.056147	0.079042	0.056062	0.064617	0.067831	-0.099318	2.38708	205.819	-0.375	14	-15.37	62
GE	26	R	Male	70	60	2.36496	1.99551	0.369442	0.866765	0.866765	0.974684	0.936709	0.843785	0.156215	672.986	529.401	0.04199	0.08225	0.078727	0.032451	0.019597	0.007555	0.822212	1.25409	187.138	1.25	12	-14.33	52
FI	27	L	FeMale	69	60	1.74764	1.05034	0.6973	0.770985	0.781844	0.873239	0.805556	0.601005	0.398995	573.729	381.435	0.154804	0.153985	0.135311	0.085564	0.040715	0.103122	0.206936	2.01176	340.22	-3	12	-1.38	103
FI	28	R	FeMale	67	60	2.38266	1.59493	0.787736	0.932112	0.867829	0.931034	0.864198	0.669389	0.330611	637.593	425.859	0.071632	0.138482	0.097426	0.136391	0.089648	0.021151	0.741955	2.7959	322.414	1.25	16	-0.55	95
FI	29	L	FeMale	70	60	2.21508	1.21372	1.00136	0.932108	0.778723	0.683544	0.757576	0.547937	0.452063	604.238	306.319	0.121094	0.184799	0.074454	0.117541	0.149447	0.151825	0.106448	1.19186	358.079	-0.125	13	-11.24	94
MY	30	R	FeMale	65	60	3.63745	1.43972	2.19773	1.1923	0.999609	0.747475	0.626506	0.395805	0.604195	435.922	236.523	0.200937	0.222509	0.198956	0.175107	0.132054	0.192938	0.022134	6.35163	227.614	-3.875	12	-1.43	97
FI	31	R	FeMale	65	60	1.45719	0.906881	0.550306	0.716433	0.626879	0.8125	0.803571	0.62235	0.37765	395.137	249.329	0.11458	0.116692	0.142387	0.086582	0.106804	0.078547	0.169	2.74763	213.709	1.125	10	-11.42	61
SS	32	L	FeMale	81	60	2.12209	1.50818	0.613913	0.839621	0.729144	1	0.818182	0.710703	0.289297	277.527	116.568	0.135402	0.067199	0.039649	0.112339	0.053025	0.021987	0.529454	1.61515	197.222	-0.75	14	-17.6	66
MY	33	R	FeMale	42	60	2.66546	1.30951	1.35595	0.937178	0.924513	0.891892	0.849315	0.49129	0.50871	568.125	318.747	0.08641	0.198122	0.27049	0.218684	0.117538	0.053347	0.527286	10.6864	312.969	-7.5	15	-10.87	88
MY	34	R	FeMale	60	60	1.91297	0.869157	1.04381	0.820349	0.741686	0.739726	0.681818	0.45435	0.54565	522.618	303.131	0.152512	0.211565	0.209792	0.163192	0.148158	0.111626	0.220794	6.3237	194.978	-1.625	12	-0.93	88
SS	35	R	FeMale	78	60	3.11637	1.82291	1.29346	1.17505	0.89528	0.885714	0.7875	0.584946	0.415054	413.339	208.292	0.084243	0.088358	0.148329	0.170001	0.15776	0.066729	0.149124	3.87281	189.283	-0.25	13	-14.06	83
MY	36	R	FeMale	54	60	1.96517	0.941693	1.02347	0.873251	0.723551	0.842857	0.5	0.479192	0.520808	330.466	180.138	0.249405	0.140688	0.088599	0.146862	0.08163	0.226133	-0.213759	7.76829	153.911	-4	11	-18.68	72
GE	37	L	FeMale	69	60	2.01697	1.55109	0.46588	0.875662	0.752171	0.884615	0.835821	0.769019	0.230981	770.171	574.587	0.079517	0.058374	0.056373	0.063029	0.053277	0.044511	0.200439	-0.613358	176.066	0.25	14	-17.42	59
MY	38	R	Male	25	60	2.26282	1.15514	1.10768	0.828386	0.853114	0.80597	0.782609	0.510488	0.489512	419.5	242.424	0.126078	0.184993	0.17904	0.152927	0.141427	0.095457	0.272887	5.35362	216.336	-1.625	18	-1.4	85
GE	39	L	FeMale	45	60	2.31059	1.51954	0.791051	0.862749	0.840046	0.907895	0.864865	0.657641	0.342359	491.52	288.197	0.153308	0.08881	0.079521	0.08246	0.054123	0.073263	0.132606	2.37168	150.045	-0.5	13	-10.91	84
MY	40	R	FeMale	71	60	1.53193	0.810258	0.721675	0.78255	0.672504	0.875	0.963636	0.528912	0.471088	532.979	412.552	0.04706	0.164876	0.227837	0.269856	0.128401	0.022417	0.755003	14.175	286.227	-3.75	8	-12	71
GE	41	R	FeMale	81	60	1.63221	1.15674	0.475469	0.772807	0.706567	0.928571	0.984375	0.708696	0.291304	375.907	262.86	0.012413	0.032118	0.105647	0.214166	0.081049	0.031405	0.033024	5.34033	276.796	1.625	12	-16.05	69
MY	42	R	Male	72	60	1.95104	0.922371	1.02866	0.796875	0.808594	0.617647	0.710145	0.47276	0.52724	348.123	215.871	0.153252	0.201189	0.174294	0.120754	0.177964	0.163114	0.12378	4.76823	138.207	-1.375	11	-8.89	104
MY	43	L	Male	55	60	1.66947	1.13441	0.535055	0.854221	0.698908	0.896104	0.857143	0.679506	0.320494	520.886	294.516	0.131164	0.096318	0.100613	0.091389	0.040823	0.065179	0.365897	6.7069	402.698	-1	12	-26.23	80
SS	44	R	Male	65	60	1.94088	0.921772	1.01911	0.805645	0.794298	0.478873	0.842857	0.474924	0.525076	436.471	204.59	0.093899	0.094395	0.144688	0.180947	0.282915	0.223505	-0.317736	3.43729	270.256	0.875	10	-6.63	74
MY	45	R	Male	75	60	1.88771	0.99996	0.887749	0.857588	0.681025	0.955882	0.814815	0.529722	0.470278	252.942	141.94	0.099378	0.139004	0.179057	0.205929	0.163307	0.038368	0.600941	10.5355	281.326	-2.75	9.5	-4.58	67
FI	46	L	FeMale	63	60	2.37271	1.01336	1.35935	0.883389	0.83362	0.746479	0.761194	0.427089	0.572911	515.508	249.584	0.195578	0.232169	0.209106	0.134219	0.146196	0.147794	0.215014	3.90937	213.591	-3.875	11	-2.51	100
SS	47	R	FeMale	75	60	1.99317	1.12761	0.865556	0.81642	0.783763	0.893333	0.666667	0.565738	0.434262	295.746	144.032	0.163346	0.161982	0.141563	0.10605	0.097248	0.068267	0.368631	0.446631	259.849	1.125	12	-8.58	89
MY	48	R	FeMale	73	60	2.37001	1.18557	1.18444	0.926519	0.795856	0.717949	0.746269	0.500238	0.499762	519.582	294.974	0.137914	0.1792	0.118015	0.160391	0.107335	0.169653	-0.048599	6.2208	264.264	-2.625	11	-0.46	80
SS	49	R	Male	70	60	2.95616	2.03317	0.922986	0.971441	0.971441	0.753086	0.864198	0.687775	0.312225	461.997	314.215	0.069146	0.093567	0.0752	0.079321	0.110565	0.114227	-0.108226	0.145142	136.517	-2.125	15	-2.34	79
GE	50	L	Male	71	60	3.45649	3.06025	0.396233	1.11554	1.01853	0.913043	0.988095	0.885365	0.114635	521.872	371.021	0.036385	0.044802	0.026258	0.006719	0.030129	0.049368	-0.083705	1.37843	180.537	-1	9	-25.33	64
FI	51	R	FeMale	73	60	2.26974	1.40312	0.866617	0.867676	0.790793	0.772152	0.847222	0.618187	0.381813	411.897	225.41	0.084704	0.131004	0.068471	0.132863	0.130499	0.094798	0.152644	3.91163	233.304	1.25	10.7	-3.09	75
SS	52	R	Male	34	60	3.21317	1.46139	1.75178	1.04143	1.02697	0.597222	0.859155	0.454812	0.545188	251.921	118.76	0.095098	0.16526	0.189809	0.194684	0.222115	0.162109	0.086868	-0.443876	149.936	-1.25	13.3	-3.91	101
MY	53	L	FeMale	50	60	3.47344	2.16247	1.31097	1.0318	1.05696	0.756098	0.857143	0.622573	0.377427	659.513	345.55	0.104388	0.128714	0.096893	0.083613	0.119442	0.123493	0.058748	5.86873	227.3	-7.5	13	-21.54	71
GE	54	R	Male	58	60	2.188	1.66733	0.520673	0.846926	0.824036	0.932432	0.944444	0.762033	0.237967	634.065	459.305	0.031556	0.059779	0.113374	0.101348	0.055948	0.023629	0.559965	-0.986759	233.834	-3	14	-14.38	68
FI	55	R	Male	36	60	2.4853	1.32146	1.16385	0.908972	0.884733	0.853333	0.684932	0.531708	0.468292	534.064	320.316	0.149645	0.164409	0.157875	0.15129	0.087272	0.08352	0.296585	2.84364	204.902	-1.375	15	-10.67	92
SS	56	R	Male	65	60	1.60843	0.910926	0.697506	0.70269	0.763267	0.793103	0.984127	0.566344	0.433656	554.226	365.49	0.021601	0.126295	0.187023	0.23847	0.13878	0.082451	0.18862	4.1365	293.9	-1.25	15	-1.61	75
GE	57	L	FeMale	61	60	3.4954	2.65675	0.838655	0.999182	1.11751	0.973684	0.823529	0.760069	0.239931	506.061	297.146	0.070616	0.077511	0.064225	0.092744	0.018735	0.025922	0.556274	-0.850552	203.734	-4.25	17	-28.6	89
GE	58	R	FeMale	66	60	2.58412	1.2401	1.34401	0.968861	0.896196	0.8	0.689189	0.479893	0.520107	427.766	273.633	0.16809	0.154087	0.153325	0.188057	0.126328	0.095307	0.238067	6.72253	199.804	-2.625	14	-2.96	100
FI	59	L	Male	49	60	2.45193	0.84348	1.60845	0.899915	0.848491	0.714286	0.545455	0.344006	0.655994	394.704	187.376	0.217437	0.178833	0.174618	0.245759	0.21557	0.183902	-0.012477	5.81102	236.69	-5.625	12	-6.76	89
GE	60	L	FeMale	56	60	2.42815	2.08207	0.346071	0.892576	0.848498	0.901235	1	0.857475	0.142525	919.472	647.163	0.034156	0.064701	0.059218	0.014439	0.022016	0.056383	0.053727	1.23253	202.751	-1.5	14	-21.65	68
FI	61	L	FeMale	65	60	2.37946	1.48033	0.899131	0.870603	0.894133	0.959459	0.723684	0.622128	0.377872	620.238	361.844	0.117843	0.09171	0.078434	0.138574	0.097208	0.070522	0.138693	5.63988	246.358	-1.5	13	-7.97	79
FI	62	R	FeMale	70	60	2.03495	0.793481	1.24147	0.883797	0.769018	0.948052	0.507463	0.389927	0.610073	296.027	129.962	0.224618	0.195191	0.233554	0.270819	0.100639	0.103635	0.283782	2.14567	304.199	-0.875	11.3	-22.8	86
GE	63	R	Male	74	60	2.31808	1.6397	0.678376	0.875137	0.875137	0.975309	0.839506	0.707355	0.292645	539.532	382.474	0.055745	0.067802	0.154044	0.132079	0.056853	0.004711	0.910197	-0.524113	263.231	1.25	12	-5.82	71
MY	64	R	FeMale	41	60	1.76857	0.372401	1.39617	0.729251	0.781341	0.214286	0.333333	0.210567	0.789433	619.504	269.192	0.32973	0.278938	0.213846	0.207825	0.366831	0.391688	-0.087753	6.70035	406.232	-6.5	22	0.44	94
SS	65	L	FeMale	72	60	1.93989	0.916924	1.02297	0.809808	0.745876	0.697368	0.957143	0.472668	0.527332	368.094	178.705	0.30054	0.200883	0.119099	0.049212	0.160737	0.170066	0.119084	3.7344	149.184	0.875	10	-19.12	61
MY	66	R	Male	72	60	1.79045	0.693575	1.09688	0.72769	0.753223	0.77193	0.711864	0.387374	0.612626	170.037	84.5319	0.143831	0.129632	0.211513	0.298457	0.206429	0.132822	0.033876	4.89066	156.138	-4.75	16	-21.99	58
FI	67	R	FeMale	44	60	2.31072	1.2272	1.08352	0.905428	0.806052	0.853659	0.671233	0.531091	0.468909	517.972	350.166	0.153749	0.192136	0.184961	0.140391	0.082681	0.067644	0.411743	6.79343	373.226	-0.875	12	-6.21	108
MY	68	R	Male	69	60	3.02977	1.51114	1.51864	1.11713	0.924524	0.896552	0.75	0.498762	0.501238	612.966	326.155	0.158236	0.249988	0.258241	0.134295	0.080248	0.057758	0.511032	10.6201	264.882	-3	16	-8.71	83
SS	69	R	Male	80	60	2.23614	1.40965	0.826493	0.84255	0.819145	0.763889	0.885714	0.630393	0.369607	454.104	283.936	0.06915	0.114174	0.118206	0.113786	0.125913	0.102356	0.018435	2.13089	129.801	0.125	13	-7.76	88
GE	70	R	Male	55	60	2.62476	1.72026	0.904498	0.910186	0.921707	0.886076	0.8125	0.655397	0.344603	600.001	432.093	0.088765	0.089724	0.172021	0.109131	0.027994	0.088825	0.033324	1.34352	282.561	-3.25	12	-12.52	81
SS	71	L	FeMale	48	60	2.46288	1.20978	1.2531	0.935893	0.843459	0.938272	0.630137	0.491205	0.508795	513.489	228.76	0.146947	0.189137	0.217951	0.187535	0.133804	0.032013	0.684461	7.80985	405.393	-2.625	14	-10.25	93
MY	72	R	Male	62	60	1.71373	1.35901	0.354721	0.761719	0.796875	0.892308	0.926471	0.793012	0.206988	277.383	165.404	0.010437	0.061841	0.097773	0.100314	0.063969	0.014283	0.719749	2.21517	246.697	-2.5	12	-1.94	61
SS	73	R	FeMale	57	60	3.56438	2.73477	0.829609	1.07849	0.98954	0.886598	0.988764	0.76725	0.23275	677.48	432.647	0.024855	0.049292	0.076114	0.104945	0.069041	0.051503	-0.061916	8.36431	243.741	-1.75	14	-1.88	79
MY	74	R	FeMale	44	60	2.99989	2.01646	0.983431	1.00016	0.959617	0.837838	0.788732	0.672178	0.327822	790.011	444.211	0.114742	0.117374	0.06013	0.093674	0.048569	0.084261	0.128469	3.48351	138.485	-6.75	16.3	-1.28	84
FI	75	R	FeMale	38	60	2.59039	0.943627	1.64677	0.959121	0.89518	0.666667	0.628571	0.364279	0.635721	366.345	172.688	0.214269	0.26248	0.238453	0.155241	0.144548	0.223865	0.052354	8.19315	258.954	-6.875	12	-8.87	90
FI	76	L	FeMale	43	60	2.39955	0.855703	1.54384	0.933355	0.863354	0.8125	0.689189	0.35661	0.64339	391.742	219.58	0.2555	0.246421	0.253014	0.183144	0.106562	0.207083	0.143643	7.41423	241.986	-3.375	13	-4.18	110
FI	77	L	FeMale	38	60	2.95782	1.76669	1.19113	0.965788	0.953864	0.82716	0.8	0.597294	0.402706	537.141	322.923	0.128298	0.135988	0.126339	0.098768	0.062924	0.131266	0.009414	2.16418	196.418	-0.75	14	0.92	94
FI	78	R	FeMale	39	60	2.92411	2.05601	0.868105	1.00089	0.965141	0.797619	0.851852	0.703122	0.296878	537.325	370.82	0.061571	0.064064	0.096572	0.086574	0.104708	0.082666	-0.17466	0.797583	217.049	-0.125	12.7	-3.9	88
FI	79	L	FeMale	62	60	2.98624	2.18341	0.802826	0.967488	1.00619	0.946667	0.948718	0.731158	0.268842	518.958	265.437	0.0971	0.114865	0.071897	0.050315	0.046163	0.053382	0.368137	0.231682	243.044	-7.75	15	-18.62	85
MY	80	L	Male	64	60	1.95594	1.49989	0.456046	0.836879	0.75663	0.821918	0.954545	0.76684	0.23316	814.323	628.51	0.084362	0.098681	0.053742	0.029962	0.059175	0.058606	0.2571	2.85666	262.885	0.75	12	-12.31	76
GE	81	L	Male	60	60	2.52617	1.90796	0.618216	0.988288	0.855712	0.768293	0.929577	0.755276	0.244724	486.751	353.403	0.064116	0.094656	0.059713	0.046457	0.059385	0.085293	0.045627	1.42674	187.541	-2.625	13	-3.33	81
GE	82	R	Male	52	60	3.5314	2.64024	0.891163	1.06389	1.03729	0.9125	0.935897	0.747646	0.252354	610.55	346.011	0.041272	0.041795	0.078364	0.11345	0.090529	0.031522	0.118327	7.09716	235.416	-7.5	16	-4.62	82
MY	83	L	Male	62	60	3.13781	1.51651	1.6213	1.11432	0.99493	0.630952	0.666667	0.483301	0.516699	298.129	138.199	0.118599	0.131548	0.169703	0.164756	0.185935	0.170084	-0.119539	6.1193	153.895	-6.875	16	-12.14	69
FI	84	R	FeMale	55	60	2.59578	2.18167	0.414114	0.880114	0.904906	0.957746	0.958904	0.840466	0.159534	804.67	571.466	0.029668	0.045399	0.080231	0.058445	0.008999	0.024085	0.280827	1.44384	214.82	-5	12	-20.46	69
MY	85	R	Male	50	60	2.17323	1.49776	0.67547	0.943907	0.735512	0.948052	0.966667	0.689185	0.310815	519.682	329.058	0.05212	0.089542	0.104129	0.147616	0.102751	0.016355	0.686505	9.99413	267.648	-5.5	16	-21.38	70
MY	86	L	Male	40	60	2.22791	0.848239	1.37967	0.849675	0.811054	0.590909	0.52381	0.380733	0.619267	408.8	230.176	0.180107	0.127975	0.194545	0.237272	0.219921	0.18481	-0.078069	4.5159	139.341	-6.125	16	-6.39	70
FI	87	R	FeMale	42	60	1.77395	0.790246	0.983699	0.891858	0.637042	0.571429	0.818182	0.445474	0.554526	656.876	494.89	0.103968	0.113742	0.21414	0.211726	0.20228	0.17724	-0.142905	7.52406	245.636	-2.5	13	-11.23	97
MY	88	L	FeMale	47	60	2.32982	1.45405	0.875767	0.846976	0.909254	0.75	0.753425	0.624105	0.375895	613.327	394.73	0.091953	0.08302	0.088863	0.113136	0.145481	0.120905	-0.142019	1.7105	86.1058	-2.125	10	-0.47	92
FI	89	R	FeMale	47	60	2.85336	1.4507	1.40265	0.974239	0.911788	0.820513	0.712329	0.50842	0.49158	638.354	376.756	0.138335	0.17425	0.181051	0.14759	0.117684	0.106918	0.212063	6.06814	194.215	-2.625	13	-2.34	87
GE	90	L	Male	59	60	3.63814	2.16342	1.47472	1.10297	1.10297	0.644444	0.811111	0.59465	0.40535	703.74	471.811	0.118537	0.121218	0.082593	0.09992	0.143849	0.132961	-0.005433	2.98623	180.659	-2.625	16	-7.37	97
GE	91	R	Male	57	60	2.91465	1.92128	0.993373	0.97509	0.940675	0.894118	0.914634	0.659179	0.340821	948.635	601.426	0.06677	0.133374	0.136192	0.116204	0.089333	0.037186	0.524592	1.04449	303.368	-0.875	12	-7.59	79
SS	92	L	FeMale	78	60	2.34889	0.595063	1.75383	0.87884	0.842222	0.708333	0.405797	0.253338	0.746662	197.972	83.61	0.340641	0.246596	0.122408	0.287929	0.258097	0.235965	-0.026299	4.76252	206.511	-1	13	-8.83	95
GE	93	R	FeMale	79	60	1.91924	0.112914	1.80632	0.858385	0.713306	0.366197	0.186441	0.058832	0.941168	42.7151	14.863	0.394116	0.341788	0.3637	0.460017	0.389614	0.33421	0.031565	5.82613	291.786	-0.625	13	-1.3	99
SS	94	R	FeMale	83	60	2.96581	2.55069	0.415113	1.05735	0.890401	0.936842	0.9875	0.860034	0.139966	608.283	448.326	0.006216	0.032517	0.073162	0.04598	0.067542	0.008455	0.604758	0.091845	183.089	-0.875	11	-23.17	77
SS	95	L	Male	82	60	1.38577	0.621544	0.764222	0.685958	0.664521	0.78125	0.774194	0.44852	0.55148	521.797	281.013	0.189564	0.231526	0.158665	0.118507	0.110162	0.229616	0.094318	2.19971	197.802	-1.875	16.3	-6.92	62
FI	96	R	Male	78	60	2.02724	1.48864	0.5386	0.875255	0.780633	1	0.833333	0.734318	0.265682	532.497	411.795	0.08394	0.087306	0.068371	0.121992	0.023726	0.015565	0.674818	2.83027	261.634	-3.75	14	-12.91	69
GE	97	R	Male	65	60	3.26139	2.38335	0.878038	1.01343	1.01343	0.939759	0.939759	0.730778	0.269222	990.957	552.228	0.057176	0.094634	0.133205	0.08536	0.038951	0.033127	0.384907	4.21141	274.711	-1.375	20	-12.66	69
FI	98	L	Male	53	60	2.32709	1.09778	1.2293	0.87545	0.837387	0.666667	0.69697	0.471742	0.528258	577.152	412.165	0.119697	0.187968	0.176313	0.166294	0.173836	0.148277	0.108013	5.89253	219.98	-5.25	14	-1.26	81
MY	99	L	Male	68	60	3.01987	1.77373	1.24615	1.04157	0.924543	0.58427	0.936709	0.587351	0.412649	459.945	264.011	0.117325	0.155228	0.076295	0.048153	0.172101	0.208671	-0.089939	3.1392	181.434	1.75	15	-3.58	76
SS	100	R	Male	68	60	2.75491	1.55775	1.19716	1.01338	0.914243	0.684783	0.86747	0.565445	0.434555	353.002	232.085	0.073815	0.127262	0.126188	0.15253	0.173634	0.121043	0.048309	2.52307	132.529	0.375	15	-2.98	78
SS	101	L	FeMale	81	60	2.70072	1.707	0.993718	0.960243	0.960243	0.878049	0.939024	0.632055	0.367945	498.832	293.183	0.186877	0.06174	0.077241	0.057051	0.083251	0.166899	-0.372371	3.68161	284.879	-2.5	16	-6.53	89
FI	102	R	Male	66	60	2.09867	1.24162	0.857048	0.85202	0.794451	0.918919	0.797101	0.591624	0.408376	458.259	252.449	0.109111	0.144063	0.12342	0.158252	0.077338	0.064179	0.353552	-2.06317	317.57	-4	14	-3.31	87
SS	103	R	FeMale	72	60	3.29888	2.21394	1.08494	1.02523	0.97011	0.967742	0.886364	0.671118	0.328882	538.397	357.695	0.062465	0.110573	0.104574	0.146598	0.093268	0.015416	0.756897	2.51034	222.627	0	13	-3.12	72
FI	104	L	Male	63	60	2.01191	0.861467	1.15044	0.88706	0.734992	0.685714	0.793103	0.428184	0.571816	258.741	118.176	0.31948	0.187304	0.053125	0.130597	0.151145	0.207243	0.015875	4.45315	367.975	-4.75	15	-9.55	77
SS	105	R	FeMale	54	60	2.07582	1.13697	0.938852	0.814459	0.778527	0.705882	0.769231	0.547719	0.452281	603.562	360.962	0.12249	0.084255	0.122056	0.143416	0.154886	0.156954	-0.261899	7.1129	213.975	-3.875	10	-3.29	84
MY	106	R	Male	64	60	2.92098	2.39636	0.524623	1.03345	0.924026	0.905882	0.907895	0.820395	0.179605	720.554	536.337	0.048966	0.058369	0.065027	0.046144	0.041306	0.023329	0.418195	0.086538	265.895	-1.5	11	-7.26	77
GE	107	L	Male	49	60	1.98018	1.02837	0.951809	0.687216	0.830386	0.895833	0.896552	0.519331	0.480669	391.301	202.799	0.169424	0.293073	0.303315	0.097913	0.078308	0.025728	0.777428	11.5467	225.339	-6.625	13	-13.95	70
MY	108	R	FeMale	58	60	2.2306	1.49227	0.738331	0.970592	0.788606	0.8	0.784615	0.668998	0.331002	548.249	318.697	0.10208	0.056696	0.101573	0.119393	0.058957	0.078578	-0.193292	9.98638	361.1	-4.375	5	-21.55	86
FI	109	R	FeMale	60	60	2.22337	1.59692	0.62645	0.922356	0.748133	0.888889	0.808219	0.718244	0.281756	404.219	260.315	0.090995	0.069253	0.061909	0.113471	0.061095	0.045098	0.17314	3.49334	212.458	1.75	11	-16.63	98
GE	110	R	FeMale	70	60	2.21514	1.85464	0.360498	0.839736	0.862432	0.918919	0.868421	0.837257	0.162743	583.229	456.872	0.052674	0.071311	0.048223	0.038186	0.028087	0.017707	0.602184	1.67802	311.694	-0.5	12	-11.05	81
FI	111	L	Male	54	60	2.68985	2.03786	0.651993	0.951932	0.91171	0.929577	0.897059	0.75761	0.24239	735.189	506.58	0.076828	0.096984	0.096218	0.053989	0.0206	0.046687	0.339341	1.43474	335.61	-7.875	12	-8.13	80
GE	112	R	Male	70	60	1.47359	0.9705	0.503094	0.71996	0.663713	0.828125	0.932203	0.658594	0.341406	777.035	601.463	0.044293	0.142357	0.159871	0.125013	0.057345	0.06311	0.308513	2.76361	267.098	0.875	11	-15.02	73
FI	113	R	FeMale	69	60	2.18441	0.733275	1.45114	0.895275	0.75754	0.897436	0.5	0.335685	0.664315	295.305	130.256	0.26981	0.213375	0.239104	0.284073	0.148466	0.098329	0.391003	2.56304	308.427	-0.75	12	-7.18	98

## Sheet: 90
disc	SubjectID	EyeID	Gender	Age	Ref. Plene Height	Disc Area	Cup Area	Rim Area	Disc Dia(V)	Disc Dia(H)	C/D Ratio(V)	C/D Ratio(H)	C/D Ratio(Area)	R/D Ratio(Area)	Max Cup Depth	Avg Cup Depth	R/D Average(SecT)	R/D Average(SecTS)	R/D Average(SecNS)	R/D Average(SecN)	R/D Average(SecNI)	R/D Average(SecTI)	Rim Decentering Ratio	Disc Angle(Horizontal)	Disc Height Difference	S+C/2	IOP	MD	cpRNFL
MY	1	R	FeMale	62	90	2.21232	1.12616	1.08617	0.849052	0.849052	0.735294	0.735294	0.509038	0.490962	453.218	297.595	0.177164	0.249016	0.218591	0.058027	0.100289	0.173131	0.154034	5.82055	280.752	-3.375	9	-3.58	98
SS	2	L	FeMale	68	90	2.41868	1.88336	0.535315	0.976622	0.830129	0.9375	0.794118	0.778675	0.221325	510.133	239.765	0.084569	0.037909	0.025144	0.09111	0.019325	0.069755	-0.23187	2.21767	167.665	-6.25	10	-21.85	64
MY	3	L	FeMale	65	90	3.83229	2.07151	1.76077	1.12491	1.06311	0.692308	0.94186	0.540543	0.459457	472.234	245.82	0.126109	0.177128	0.154949	0.085268	0.158274	0.149671	0.108681	10.1181	293.522	-5.375	17	-0.58	112
SS	4	R	FeMale	74	90	2.07212	1.13911	0.933011	0.794254	0.81572	0.972973	0.907895	0.54973	0.45027	270.658	152.887	0.086391	0.237902	0.169574	0.209437	0.111475	0.004398	0.956198	-0.069583	254.447	0	14	-5.94	85
SS	5	R	FeMale	72	90	2.00764	0.929381	1.07825	0.842655	0.798304	0.934211	0.916667	0.462923	0.537077	416.669	228.726	0.0683	0.131705	0.161625	0.301516	0.319832	0.08199	0.209248	2.0401	351.619	-1.125	10	-5.92	88
SS	6	R	FeMale	70	90	2.62378	2.10032	0.523463	0.940739	0.877176	1	0.927536	0.800493	0.199507	510.524	228.521	0.02982	0.088005	0.13987	0.079056	0.005567	0.013318	0.775874	1.2941	252.605	-6.25	16	-23.17	98
MY	7	R	Male	60	90	5.06919	4.11571	0.953486	1.2516	1.38063	0.989691	0.981308	0.811906	0.188094	876.302	383.3	0.007005	0.041862	0.104664	0.11021	0.032657	0.004723	0.799768	11.4933	375.938	-6.125	16	-12.49	81
SS	8	L	Male	79	90	3.01409	1.63228	1.3818	0.966061	0.999761	0.627907	0.853933	0.541552	0.458448	289.193	125.645	0.164446	0.099908	0.129413	0.088991	0.154554	0.190572	-0.251804	2.69821	178.407	0	8	-3.06	75
SS	9	R	Male	80	90	2.22597	1.44231	0.783659	0.830075	0.899248	0.958333	0.820513	0.647947	0.352053	472.757	278.644	0.083179	0.084314	0.117669	0.179348	0.067279	0.01515	0.661534	8.52562	233.335	-2.5	10	-3.37	68
SS	10	L	Male	72	90	3.39719	2.80869	0.588494	1.13864	0.964494	0.988235	0.833333	0.82677	0.17323	470.578	276.985	0.048096	0.045853	0.036584	0.081068	0.053546	0.009015	0.705111	4.82745	225.505	-7.375	15	-19.85	95
MY	11	R	FeMale	65	90	1.81529	0.841204	0.974087	0.856453	0.645443	0.956522	0.653846	0.463399	0.536601	368.534	203.376	0.179018	0.298771	0.2643	0.150771	0.044734	0.104269	0.432269	15.6916	420.851	-6.625	12	-12.61	93
FI	12	L	Male	45	90	2.01686	1.06868	0.948182	0.836387	0.824088	0.647059	0.865672	0.529873	0.470127	529.192	199.246	0.146777	0.160343	0.125273	0.090698	0.156748	0.191106	0.076839	-3.59819	183.387	-4	12	-4.88	83
GE	13	L	Male	78	90	2.48824	1.87514	0.613101	0.896157	0.87347	0.949367	0.883117	0.753601	0.246399	611.997	378.596	0.085797	0.092289	0.061302	0.05277	0.046985	0.053977	0.264741	2.19717	115.672	-1	7	-15.03	73
GE	14	L	FeMale	53	90	2.60402	1.38766	1.21636	0.967192	0.891121	0.696629	0.890244	0.532892	0.467108	745.543	442.994	0.129425	0.229734	0.176041	0.072134	0.113005	0.168732	0.114454	6.84878	208.31	-3.625	13	-0.37	115
MY	15	L	FeMale	55	90	3.01538	1.89305	1.12232	1.01072	0.986368	0.819277	0.938272	0.6278	0.3722	794.171	407.926	0.135775	0.157564	0.119235	0.056171	0.074872	0.105056	0.227371	11.4924	257.917	-3.75	15	-8.4	81
FI	16	R	FeMale	52	90	3.33304	1.84524	1.48779	1.08121	1.00832	0.786517	0.710843	0.553622	0.446378	376.44	199.623	0.14766	0.166804	0.119451	0.123655	0.137034	0.067228	0.401831	3.80326	202.218	-4.5	17	-2.6	84
SS	17	R	FeMale	69	90	3.09781	1.31499	1.78282	0.980274	1.03256	0.426667	0.696203	0.424491	0.575509	238.091	99.5773	0.146538	0.059794	0.110288	0.241608	0.25541	0.27165	-0.571167	2.87893	250.534	-7.25	11	-12.36	86
GE	18	L	FeMale	81	90	1.65689	1.33408	0.322816	0.766333	0.701572	0.816901	0.984615	0.805168	0.194832	756.578	468.52	0.055795	0.075794	0.019268	0.027824	0.067668	0.095425	-0.034632	0.615442	187.492	1.375	12	-22	48
SS	19	R	FeMale	69	90	2.11623	1.76581	0.350419	0.878149	0.789222	0.987342	0.915493	0.834413	0.165587	523.809	309.618	0.028154	0.058176	0.061551	0.064617	0.049122	0.002645	0.911503	0.350406	196.564	-0.875	15	-18.52	68
SS	20	R	Male	74	90	3.52653	2.33385	1.19269	1.07012	1.05795	1.01136	0.91954	0.661796	0.338204	310.311	159.37	0.068908	0.113844	0.123434	0.167573	0.059833	0.023352	0.766235	0.405593	306.683	-4.125	15	-1.21	89
MY	21	R	Male	76	90	2.79841	1.51011	1.2883	0.934151	0.974186	0.8	0.643836	0.539632	0.460368	400.531	202.922	0.186921	0.118627	0.063747	0.151014	0.082048	0.148598	-0.163124	4.11275	276.837	-5.25	9.5	-6.68	70
GE	22	R	FeMale	61	90	1.99183	1.3911	0.600725	0.812537	0.836792	0.820896	0.942029	0.698405	0.301595	801.425	539.023	0.018831	0.058932	0.152468	0.123962	0.123727	0.0564	-0.00352	3.58642	177.48	-0.375	11	-2.62	72
GE	23	L	Male	65	90	2.36839	1.74155	0.62684	0.873707	0.815459	0.853333	0.885714	0.735331	0.264669	596.969	366.382	0.070302	0.07199	0.095115	0.053861	0.070584	0.076497	-0.037463	8.38862	281.881	1.625	15	-6.22	77
GE	24	R	FeMale	66	90	3.47519	2.96267	0.512521	1.06471	1.01791	0.846154	1.01149	0.85252	0.14748	645.162	413.197	0.027675	0.026776	0.046694	0.023449	0.079059	0.072888	-0.470732	-4.89875	217.378	-3.375	16	-2.93	81
SS	25	R	Male	76	90	1.9984	1.69061	0.307783	0.844406	0.749262	0.873239	1	0.845985	0.154015	459.738	241.01	0.002955	0.019597	0.042569	0.082131	0.048622	0.039958	-0.333124	2.38708	205.819	-0.375	14	-15.37	62
GE	26	R	Male	70	90	2.36496	2.01622	0.348737	0.866765	0.866765	0.974684	0.949367	0.85254	0.14746	702.94	555.366	0.039125	0.08014	0.077948	0.030632	0.011602	0.006645	0.835641	1.25409	187.138	1.25	12	-14.33	52
FI	27	L	FeMale	69	90	1.74764	1.07292	0.674719	0.770985	0.781844	0.901408	0.805556	0.613926	0.386074	603.686	404.645	0.148429	0.156782	0.140944	0.088797	0.034835	0.097327	0.237913	2.01176	340.22	-3	12	-1.38	103
FI	28	R	FeMale	67	90	2.38266	1.62902	0.753643	0.932112	0.867829	0.931034	0.888889	0.683697	0.316303	667.489	448.258	0.060797	0.133404	0.10114	0.127098	0.090322	0.019446	0.691727	2.7959	322.414	1.25	16	-0.55	95
FI	29	L	FeMale	70	90	2.21508	1.26015	0.954928	0.932108	0.778723	0.64557	0.787879	0.568897	0.431103	634.089	327.232	0.120338	0.174752	0.060784	0.102009	0.16002	0.139268	0.119839	1.19186	358.079	-0.125	13	-11.24	94
MY	30	R	FeMale	65	90	3.63745	1.55699	2.08046	1.1923	0.999609	0.787879	0.710843	0.428045	0.571955	465.525	248.996	0.167414	0.206976	0.191849	0.187732	0.119634	0.164958	0.057603	6.35163	227.614	-3.875	12	-1.43	97
FI	31	R	FeMale	65	90	1.45719	0.952557	0.50463	0.716433	0.626879	0.796875	0.875	0.653696	0.346304	425.06	268.626	0.093077	0.111552	0.126876	0.074702	0.107232	0.084362	0.115185	2.74763	213.709	1.125	10	-11.42	61
SS	32	L	FeMale	81	90	2.12209	1.62998	0.492107	0.839621	0.729144	1	0.893939	0.768103	0.231897	307.491	139.259	0.112144	0.057417	0.030719	0.068015	0.042617	0.042061	0.208631	1.61515	197.222	-0.75	14	-17.6	66
MY	33	R	FeMale	42	90	2.66546	1.36533	1.30013	0.937178	0.924513	0.932432	0.876712	0.51223	0.48777	595.991	337.221	0.074049	0.197599	0.267272	0.231328	0.10542	0.026061	0.732185	10.6864	312.969	-7.5	15	-10.87	88
MY	34	R	FeMale	60	90	1.91297	0.872693	1.04027	0.820349	0.741686	0.767123	0.772727	0.456199	0.543801	552.176	334.582	0.121081	0.223416	0.217276	0.202602	0.138284	0.096881	0.299421	6.3237	194.978	-1.625	12	-0.93	88
SS	35	R	FeMale	78	90	3.11637	2.03575	1.08062	1.17505	0.89528	0.92381	0.85	0.653244	0.346756	443.182	216.553	0.054972	0.077058	0.140056	0.141711	0.140019	0.04012	0.327601	3.87281	189.283	-0.25	13	-14.06	83
MY	36	R	FeMale	54	90	1.96517	1.01313	0.952042	0.873251	0.723551	0.885714	0.568966	0.515541	0.484459	359.898	198.159	0.210869	0.115736	0.097938	0.157464	0.083005	0.166127	-0.177972	7.76829	153.911	-4	11	-18.68	72
GE	37	L	FeMale	69	90	2.01697	1.59299	0.423974	0.875662	0.752171	0.910256	0.880597	0.789796	0.210204	800.167	590.377	0.076489	0.052627	0.052076	0.054042	0.047535	0.041997	0.180606	-0.613358	176.066	0.25	14	-17.42	59
MY	38	R	Male	25	90	2.26282	1.22455	1.03828	0.828386	0.853114	0.791045	0.855072	0.541159	0.458841	449.236	259.268	0.090472	0.181233	0.183526	0.150844	0.140437	0.0904	0.290906	5.35362	216.336	-1.625	18	-1.4	85
GE	39	L	FeMale	45	90	2.31059	1.62353	0.687055	0.862749	0.840046	0.947368	0.932432	0.702649	0.297351	521.456	300.05	0.132709	0.072285	0.068776	0.061805	0.04361	0.080778	-0.006553	2.37168	150.045	-0.5	13	-10.91	84
MY	40	R	FeMale	71	90	1.53193	0.833357	0.698576	0.78255	0.672504	0.875	0.963636	0.543991	0.456009	560.727	439.647	0.044967	0.164265	0.222928	0.26114	0.106804	0.024313	0.735639	14.175	286.227	-3.75	8	-12	71
GE	41	R	FeMale	81	90	1.63221	1.20013	0.432079	0.772807	0.706567	0.914286	0.984375	0.73528	0.26472	405.644	284.404	0.011672	0.033169	0.078265	0.186817	0.074088	0.034461	0.000544	5.34033	276.796	1.625	12	-16.05	69
MY	42	R	Male	72	90	1.95104	0.998314	0.952721	0.796875	0.808594	0.676471	0.753623	0.511684	0.488316	377.785	229.439	0.130558	0.198331	0.175978	0.111303	0.154802	0.141705	0.17459	4.76823	138.207	-1.375	11	-8.89	104
MY	43	L	Male	55	90	1.66947	1.1506	0.518871	0.854221	0.698908	0.909091	0.952381	0.6892	0.3108	550.368	321.568	0.134358	0.089565	0.077824	0.072405	0.039968	0.099374	0.122649	6.7069	402.698	-1	12	-26.23	80
SS	44	R	Male	65	90	1.94088	1.06437	0.876514	0.805645	0.794298	0.549296	0.928571	0.548395	0.451605	466.352	206.87	0.050277	0.057669	0.137737	0.174859	0.263664	0.189126	-0.457003	3.43729	270.256	0.875	10	-6.63	74
MY	45	R	Male	75	90	1.88771	1.09587	0.79184	0.857588	0.681025	0.970588	0.925926	0.580528	0.419472	281.937	161.339	0.05732	0.131799	0.179515	0.205286	0.149823	0.015073	0.805659	10.5355	281.326	-2.75	9.5	-4.58	67
FI	46	L	FeMale	63	90	2.37271	1.08797	1.28473	0.883389	0.83362	0.788732	0.835821	0.458537	0.541463	545.081	263.073	0.195588	0.23393	0.209565	0.103749	0.124708	0.143538	0.231041	3.90937	213.591	-3.875	11	-2.51	100
SS	47	R	FeMale	75	90	1.99317	1.17211	0.821061	0.81642	0.783763	0.893333	0.736111	0.588062	0.411938	325.731	170.848	0.133717	0.144437	0.13801	0.114966	0.105401	0.058432	0.386486	0.446631	259.849	1.125	12	-8.58	89
MY	48	R	FeMale	73	90	2.37001	1.29436	1.07566	0.926519	0.795856	0.679487	0.850746	0.546139	0.453861	549.216	301.471	0.095867	0.15735	0.109358	0.155282	0.120208	0.157002	-0.067388	6.2208	264.264	-2.625	11	-0.46	80
SS	49	R	Male	70	90	2.95616	2.13235	0.823812	0.971441	0.971441	0.753086	0.876543	0.721323	0.278677	491.989	331.311	0.055547	0.0771	0.063117	0.069044	0.11066	0.114005	-0.192162	0.145142	136.517	-2.125	15	-2.34	79
GE	50	L	Male	71	90	3.45649	3.09319	0.363299	1.11554	1.01853	0.913043	1	0.894894	0.105106	551.85	398.372	0.03597	0.04069	0.02194	0.005224	0.02323	0.050282	-0.13754	1.37843	180.537	-1	9	-25.33	64
FI	51	R	FeMale	73	90	2.26974	1.4901	0.779641	0.867676	0.790793	0.78481	0.875	0.656507	0.343493	441.74	242.38	0.073461	0.126701	0.073751	0.1094	0.103657	0.091719	0.151512	3.91163	233.304	1.25	10.7	-3.09	75
SS	52	R	Male	34	90	3.21317	1.71464	1.49852	1.04143	1.02697	0.625	0.915493	0.533631	0.466369	281.883	129.421	0.058902	0.148486	0.169399	0.162753	0.190539	0.143719	0.092262	-0.443876	149.936	-1.25	13.3	-3.91	101
MY	53	L	FeMale	50	90	3.47344	2.36094	1.11251	1.0318	1.05696	0.804878	0.940476	0.679711	0.320289	689.135	347.188	0.073377	0.132438	0.127494	0.055381	0.091427	0.101614	0.154844	5.86873	227.3	-7.5	13	-21.54	71
GE	54	R	Male	58	90	2.188	1.70617	0.481835	0.846926	0.824036	0.945946	1	0.779783	0.220217	664.056	480.282	0.019865	0.073122	0.107042	0.099597	0.062506	0.017024	0.732233	-0.986759	233.834	-3	14	-14.38	68
FI	55	R	Male	36	90	2.4853	1.38447	1.10083	0.908972	0.884733	0.893333	0.726027	0.557063	0.442937	563.99	336.175	0.130216	0.147186	0.158526	0.161399	0.081195	0.063793	0.368735	2.84364	204.902	-1.375	15	-10.67	92
SS	56	R	Male	65	90	1.60843	0.976831	0.631601	0.70269	0.763267	0.775862	0.984127	0.607319	0.392681	583.968	373.287	0.011846	0.131756	0.145235	0.205756	0.155203	0.080837	0.218739	4.1365	293.9	-1.25	15	-1.61	75
GE	57	L	FeMale	61	90	3.4954	2.82441	0.670993	0.999182	1.11751	0.986842	0.847059	0.808036	0.191964	535.939	310.024	0.065958	0.066113	0.051214	0.064629	0.004419	0.017237	0.592779	-0.850552	203.734	-4.25	17	-28.6	89
GE	58	R	FeMale	66	90	2.58412	1.2918	1.29231	0.968861	0.896196	0.8125	0.743243	0.499901	0.500099	457.336	293.277	0.143606	0.129917	0.15812	0.212629	0.117807	0.075965	0.268112	6.72253	199.804	-2.625	14	-2.96	100
FI	59	L	Male	49	90	2.45193	0.996689	1.45524	0.899915	0.848491	0.742857	0.621212	0.406491	0.593509	424.366	185.77	0.213703	0.171007	0.146311	0.207106	0.165097	0.14855	0.05773	5.81102	236.69	-5.625	12	-6.76	89
GE	60	L	FeMale	56	90	2.42815	2.08541	0.342732	0.892576	0.848498	0.888889	1	0.85885	0.14115	949.43	677.441	0.029522	0.058924	0.056753	0.012844	0.028252	0.067098	-0.070748	1.23253	202.751	-1.5	14	-21.65	68
FI	61	L	FeMale	65	90	2.37946	1.54441	0.835046	0.870603	0.894133	0.959459	0.776316	0.649061	0.350939	649.939	377.607	0.107623	0.096433	0.07515	0.118497	0.091956	0.067326	0.184466	5.63988	246.358	-1.5	13	-7.97	79
FI	62	R	FeMale	70	90	2.03495	0.878454	1.1565	0.883797	0.769018	0.935065	0.552239	0.431684	0.568316	325.977	146.582	0.205402	0.188178	0.221786	0.238731	0.080045	0.085051	0.341121	2.14567	304.199	-0.875	11.3	-22.8	86
GE	63	R	Male	74	90	2.31808	1.67163	0.64645	0.875137	0.875137	0.987654	0.82716	0.721127	0.278873	569.526	407.322	0.056159	0.068303	0.151364	0.124537	0.039299	0.004009	0.924155	-0.524113	263.231	1.25	12	-5.82	71
MY	64	R	FeMale	41	90	1.76857	0.480424	1.28814	0.729251	0.781341	0.285714	0.466667	0.271646	0.728354	649.069	240.617	0.271814	0.239666	0.209776	0.172536	0.346336	0.353318	-0.117278	6.70035	406.232	-6.5	22	0.44	94
SS	65	L	FeMale	72	90	1.93989	1.31152	0.62837	0.809808	0.745876	0.842105	0.985714	0.67608	0.32392	397.927	154.028	0.170541	0.189733	0.103362	0.007958	0.047192	0.062775	0.476591	3.7344	149.184	0.875	10	-19.12	61
MY	66	R	Male	72	90	1.79045	0.923382	0.867071	0.72769	0.753223	0.912281	0.864407	0.515725	0.484275	199.812	93.2124	0.080641	0.092769	0.205217	0.307395	0.092823	0.067096	0.168817	4.89066	156.138	-4.75	16	-21.99	58
FI	67	R	FeMale	44	90	2.31072	1.33596	0.974762	0.905428	0.806052	0.878049	0.808219	0.578156	0.421844	547.542	352.496	0.116585	0.181414	0.182018	0.134399	0.076927	0.046209	0.53199	6.79343	373.226	-0.875	12	-6.21	108
MY	68	R	Male	69	90	3.02977	1.64955	1.38022	1.11713	0.924524	0.896552	0.805556	0.544448	0.455552	641.923	329.66	0.13214	0.231442	0.241972	0.118121	0.077484	0.045941	0.563065	10.6201	264.882	-3	16	-8.71	83
SS	69	R	Male	80	90	2.23614	1.51002	0.726117	0.84255	0.819145	0.791667	0.928571	0.675281	0.324719	484.049	295.64	0.053682	0.112372	0.106131	0.086134	0.117682	0.098432	0.025962	2.13089	129.801	0.125	13	-7.76	88
GE	70	R	Male	55	90	2.62476	1.74701	0.877751	0.910186	0.921707	0.898734	0.85	0.665588	0.334412	629.922	456.985	0.075038	0.096522	0.176081	0.108857	0.036799	0.074836	0.143635	1.34352	282.561	-3.25	12	-12.52	81
SS	71	L	FeMale	48	90	2.46288	1.32119	1.14169	0.935893	0.843459	0.962963	0.69863	0.536439	0.463561	542.902	239.343	0.139421	0.189852	0.202849	0.155719	0.10262	0.0211	0.776	7.80985	405.393	-2.625	14	-10.25	93
MY	72	R	Male	62	90	1.71373	1.42026	0.293472	0.761719	0.796875	0.892308	0.911765	0.828752	0.171248	307.335	189.695	0.012938	0.042543	0.079933	0.081945	0.050026	0.014375	0.619706	2.21517	246.697	-2.5	12	-1.94	61
SS	73	R	FeMale	57	90	3.56438	2.76407	0.800312	1.07849	0.98954	0.886598	0.977528	0.77547	0.22453	706.835	460.792	0.024196	0.047757	0.086158	0.084352	0.073069	0.054513	-0.10018	8.36431	243.741	-1.75	14	-1.88	79
MY	74	R	FeMale	44	90	2.99989	2.09729	0.902597	1.00016	0.959617	0.837838	0.84507	0.699123	0.300877	819.896	458.078	0.091259	0.091677	0.058677	0.096261	0.052324	0.0789	0.050269	3.48351	138.485	-6.75	16.3	-1.28	84
FI	75	R	FeMale	38	90	2.59039	1.03815	1.55224	0.959121	0.89518	0.706667	0.771429	0.40077	0.59923	395.734	187.022	0.173491	0.247388	0.235538	0.172355	0.117374	0.194978	0.082307	8.19315	258.954	-6.875	12	-8.87	90
FI	76	L	FeMale	43	90	2.39955	0.880885	1.51866	0.933355	0.863354	0.8625	0.716216	0.367104	0.632896	421.215	245.39	0.269709	0.259936	0.253033	0.165336	0.077179	0.188054	0.187798	7.41423	241.986	-3.375	13	-4.18	110
FI	77	L	FeMale	38	90	2.95782	1.84651	1.1113	0.965788	0.953864	0.851852	0.825	0.624282	0.375718	567.095	340.174	0.123589	0.124726	0.121982	0.084036	0.051417	0.131181	-0.02775	2.16418	196.418	-0.75	14	0.92	94
FI	78	R	FeMale	39	90	2.92411	2.13764	0.786469	1.00089	0.965141	0.809524	0.876543	0.73104	0.26896	567.294	387.438	0.044307	0.049677	0.089862	0.092342	0.094698	0.074836	-0.243071	0.797583	217.049	-0.125	12.7	-3.9	88
FI	79	L	FeMale	62	90	2.98624	2.38418	0.602057	0.967488	1.00619	0.973333	0.987179	0.79839	0.20161	548.651	274.338	0.082434	0.09998	0.059114	0.025419	0.013204	0.042771	0.405047	0.231682	243.044	-7.75	15	-18.62	85
MY	80	L	Male	64	90	1.95594	1.55772	0.398219	0.836879	0.75663	0.849315	0.969697	0.796405	0.203595	844.236	635.733	0.071072	0.089268	0.054486	0.021416	0.043909	0.055936	0.235287	2.85666	262.885	0.75	12	-12.31	76
GE	81	L	Male	60	90	2.52617	1.95386	0.572315	0.988288	0.855712	0.780488	0.943662	0.773446	0.226554	516.707	375.508	0.058068	0.092814	0.061389	0.033435	0.051866	0.087661	0.023819	1.42674	187.541	-2.625	13	-3.33	81
GE	82	R	Male	52	90	3.5314	2.72708	0.804328	1.06389	1.03729	0.9125	0.974359	0.772236	0.227764	640.088	365.333	0.021105	0.034041	0.07631	0.110435	0.099336	0.026679	0.113089	7.09716	235.416	-7.5	16	-4.62	82
MY	83	L	Male	62	90	3.13781	1.91932	1.21848	1.11432	0.99493	0.714286	0.773333	0.611677	0.388323	327.777	136.733	0.079186	0.104414	0.130921	0.117318	0.128199	0.115149	-0.055925	6.1193	153.895	-6.875	16	-12.14	69
FI	84	R	FeMale	55	90	2.59578	2.17176	0.424025	0.880114	0.904906	0.971831	0.945205	0.836648	0.163352	834.625	605.51	0.024792	0.042419	0.075516	0.075305	0.007823	0.016524	0.420982	1.44384	214.82	-5	12	-20.46	69
MY	85	R	Male	50	90	2.17323	1.53307	0.640157	0.943907	0.735512	0.948052	0.983333	0.705435	0.294565	548.771	353.043	0.030515	0.074292	0.102085	0.156668	0.112754	0.01137	0.722199	9.99413	267.648	-5.5	16	-21.38	70
MY	86	L	Male	40	90	2.22791	0.972293	1.25562	0.849675	0.811054	0.712121	0.603175	0.436414	0.563586	438.614	230.976	0.174101	0.120371	0.162616	0.202171	0.179624	0.163614	-0.055313	4.5159	139.341	-6.125	16	-6.39	70
FI	87	R	FeMale	42	90	1.77395	0.827542	0.946404	0.891858	0.637042	0.584416	0.818182	0.466498	0.533502	686.349	504.321	0.094355	0.109293	0.19876	0.204835	0.190917	0.175581	-0.155058	7.52406	245.636	-2.5	13	-11.23	97
MY	88	L	FeMale	47	90	2.32982	1.55218	0.777641	0.846976	0.909254	0.764706	0.808219	0.666223	0.333777	643.289	399.711	0.078389	0.082233	0.083123	0.091547	0.133569	0.107778	-0.098776	1.7105	86.1058	-2.125	10	-0.47	92
FI	89	R	FeMale	47	90	2.85336	1.53385	1.3195	0.974239	0.911788	0.820513	0.767123	0.537562	0.462438	668.015	386.715	0.113709	0.164549	0.185769	0.146126	0.109333	0.093195	0.246075	6.06814	194.215	-2.625	13	-2.34	87
GE	90	L	Male	59	90	3.63814	2.27629	1.36185	1.10297	1.10297	0.633333	0.822222	0.625673	0.374327	733.62	478.876	0.103278	0.117394	0.067807	0.086071	0.145961	0.132321	-0.017271	2.98623	180.659	-2.625	16	-7.37	97
GE	91	R	Male	57	90	2.91465	2.02873	0.885923	0.97509	0.940675	0.882353	0.95122	0.696045	0.303955	978.624	600.446	0.052742	0.119915	0.134011	0.093224	0.086738	0.035512	0.509086	1.04449	303.368	-0.875	12	-7.59	79
SS	92	L	FeMale	78	90	2.34889	0.690714	1.65818	0.87884	0.842222	0.736111	0.536232	0.29406	0.70594	227.543	100.856	0.346447	0.251357	0.091368	0.250078	0.217071	0.227196	-0.009917	4.76252	206.511	-1	13	-8.83	95
GE	93	R	FeMale	79	90	1.91924	0.205437	1.7138	0.858385	0.713306	0.408451	0.322034	0.107041	0.892959	72.1488	30.849	0.328965	0.288457	0.331883	0.432645	0.352451	0.290488	0.019772	5.82613	291.786	-0.625	13	-1.3	99
SS	94	R	FeMale	83	90	2.96581	2.72827	0.237535	1.05735	0.890401	0.989474	1	0.919909	0.080091	638.233	449.601	0.000525	0.023567	0.055208	0.030854	0.016287	0.004086	0.757022	0.091845	183.089	-0.875	11	-23.17	77
SS	95	L	Male	82	90	1.38577	0.661234	0.724532	0.685958	0.664521	0.765625	0.83871	0.477162	0.522838	551.745	295.038	0.188397	0.222229	0.133546	0.096472	0.114109	0.225774	0.08439	2.19971	197.802	-1.875	16.3	-6.92	62
FI	96	R	Male	78	90	2.02724	1.57915	0.448088	0.875255	0.780633	0.986486	0.878788	0.778966	0.221034	561.72	419.128	0.059019	0.073287	0.070751	0.104277	0.016096	0.008183	0.776499	2.83027	261.634	-3.75	14	-12.91	69
GE	97	R	Male	65	90	3.26139	2.52155	0.739836	1.01343	1.01343	0.939759	0.975904	0.773153	0.226847	1020.74	552.689	0.039922	0.08208	0.119839	0.074231	0.034727	0.025206	0.445478	4.21141	274.711	-1.375	20	-12.66	69
FI	98	L	Male	53	90	2.32709	1.17875	1.14833	0.87545	0.837387	0.666667	0.742424	0.506537	0.493463	606.835	414.52	0.104265	0.190136	0.174308	0.1447	0.152474	0.14423	0.125248	5.89253	219.98	-5.25	14	-1.26	81
MY	99	L	Male	68	90	3.01987	1.95143	1.06844	1.04157	0.924543	0.640449	0.974684	0.646197	0.353803	489.854	270.848	0.093384	0.141348	0.08375	0.036024	0.135847	0.165926	-0.041323	3.1392	181.434	1.75	15	-3.58	76
SS	100	R	Male	68	90	2.75491	1.6519	1.10301	1.01338	0.914243	0.75	0.903614	0.599621	0.400379	382.942	249.694	0.062768	0.119136	0.12588	0.14615	0.157534	0.091019	0.142741	2.52307	132.529	0.375	15	-2.98	78
SS	101	L	FeMale	81	90	2.70072	1.68444	1.01628	0.960243	0.960243	0.841463	0.963415	0.623702	0.376298	528.646	330.087	0.196839	0.074803	0.076828	0.050493	0.080239	0.15602	-0.277621	3.68161	284.879	-2.5	16	-6.53	89
FI	102	R	Male	66	90	2.09867	1.29571	0.80296	0.85202	0.794451	0.986486	0.73913	0.617396	0.382604	488.219	273.745	0.120103	0.133055	0.100131	0.143993	0.069906	0.048502	0.44831	-2.06317	317.57	-4	14	-3.31	87
SS	103	R	FeMale	72	90	3.29888	2.34543	0.953448	1.02523	0.97011	0.978495	0.920455	0.710978	0.289022	568.284	368.65	0.04844	0.099482	0.108492	0.127937	0.072217	0.008305	0.846957	2.51034	222.627	0	13	-3.12	72
FI	104	L	Male	63	90	2.01191	0.956615	1.0553	0.88706	0.734992	0.828571	0.862069	0.475476	0.524524	288.558	136.073	0.308634	0.216588	0.05254	0.093461	0.101097	0.193731	0.095583	4.45315	367.975	-4.75	15	-9.55	77
SS	105	R	FeMale	54	90	2.07582	1.20489	0.870926	0.814459	0.778527	0.75	0.846154	0.580442	0.419558	633.024	372.165	0.091663	0.079466	0.121182	0.14553	0.144069	0.138541	-0.23672	7.1129	213.975	-3.875	10	-3.29	84
MY	106	R	Male	64	90	2.92098	2.43508	0.485894	1.03345	0.924026	0.905882	0.921053	0.833654	0.166346	750.536	558.507	0.040319	0.056974	0.064652	0.043177	0.033732	0.02484	0.359679	0.086538	265.895	-1.5	11	-7.26	77
GE	107	L	Male	49	90	1.98018	1.18794	0.792235	0.687216	0.830386	0.9375	0.896552	0.599917	0.400083	419.349	204.915	0.131987	0.286544	0.2461	0.075417	0.058855	0.014597	0.859799	11.5467	225.339	-6.625	13	-13.95	70
MY	108	R	FeMale	58	90	2.2306	1.5616	0.669002	0.970592	0.788606	0.85	0.846154	0.700079	0.299921	577.287	336.139	0.07415	0.057745	0.103074	0.122858	0.046381	0.058494	-0.052582	9.98638	361.1	-4.375	5	-21.55	86
FI	109	R	FeMale	60	90	2.22337	1.66414	0.559231	0.922356	0.748133	0.866667	0.849315	0.748477	0.251523	434.097	280.47	0.074891	0.063069	0.053757	0.093001	0.060778	0.047172	0.111764	3.49334	212.458	1.75	11	-16.63	98
GE	110	R	FeMale	70	90	2.21514	1.88922	0.325923	0.839736	0.862432	0.945946	0.894737	0.852866	0.147134	613.201	479.49	0.047356	0.071491	0.047749	0.031892	0.020738	0.01664	0.675038	1.67802	311.694	-0.5	12	-11.05	81
FI	111	L	Male	54	90	2.68985	2.11102	0.57883	0.951932	0.91171	0.957746	0.911765	0.78481	0.21519	765.167	519.545	0.070263	0.098638	0.085457	0.043112	0.014018	0.042189	0.39131	1.43474	335.61	-7.875	12	-8.13	80
GE	112	R	Male	70	90	1.47359	1.02922	0.444375	0.71996	0.663713	0.84375	0.983051	0.698441	0.301559	806.96	598.867	0.032225	0.143008	0.155932	0.098147	0.052624	0.055721	0.363095	2.76361	267.098	0.875	11	-15.02	73
FI	113	R	FeMale	69	90	2.18441	0.856256	1.32815	0.895275	0.75754	0.910256	0.575758	0.391985	0.608015	325.239	141.352	0.215891	0.198843	0.220294	0.267778	0.15771	0.05774	0.533719	2.56304	308.427	-0.75	12	-7.18	98

## Sheet: 120
disc	SubjectID	EyeID	Gender	Age	Ref. Plene Height	Disc Area	Cup Area	Rim Area	Disc Dia(V)	Disc Dia(H)	C/D Ratio(V)	C/D Ratio(H)	C/D Ratio(Area)	R/D Ratio(Area)	Max Cup Depth	Avg Cup Depth	R/D Average(SecT)	R/D Average(SecTS)	R/D Average(SecNS)	R/D Average(SecN)	R/D Average(SecNI)	R/D Average(SecTI)	Rim Decentering Ratio	Disc Angle(Horizontal)	Disc Height Difference	S+C/2	IOP	MD	cpRNFL
MY	1	R	FeMale	62	120	2.21232	1.27309	0.93923	0.849052	0.849052	0.779412	0.823529	0.575455	0.424545	482.875	295.273	0.11371	0.225984	0.218036	0.064175	0.084211	0.146185	0.188292	5.82055	280.752	-3.375	9	-3.58	98
SS	2	L	FeMale	68	120	2.41868	2.00624	0.41244	0.976622	0.830129	0.9	0.852941	0.829477	0.170523	540.036	255.982	0.074132	0.023775	0.006206	0.053136	0.021041	0.074625	-0.460346	2.21767	167.665	-6.25	10	-21.85	64
MY	3	L	FeMale	65	120	3.83229	2.35123	1.48105	1.12491	1.06311	0.758242	0.988372	0.613534	0.386466	501.294	246.613	0.121461	0.166179	0.126431	0.050061	0.132884	0.10643	0.226499	10.1181	293.522	-5.375	17	-0.58	112
SS	4	R	FeMale	74	120	2.07212	1.45107	0.621048	0.794254	0.81572	0.986486	0.986842	0.700284	0.299716	300.565	149.234	0.057122	0.175521	0.144403	0.099718	0.049929	0.004046	0.947625	-0.069583	254.447	0	14	-5.94	85
SS	5	R	FeMale	72	120	2.00764	1.03916	0.968474	0.842655	0.798304	0.947368	0.944444	0.517605	0.482395	446.608	235.323	0.066093	0.130971	0.141216	0.255216	0.284389	0.05404	0.411456	2.0401	351.619	-1.125	10	-5.92	88
SS	6	R	FeMale	70	120	2.62378	2.14112	0.482656	0.940739	0.877176	1	0.971014	0.816046	0.183954	540.365	256.95	0.013781	0.082812	0.131538	0.078598	0.013463	0.008122	0.843925	1.2941	252.605	-6.25	16	-23.17	98
MY	7	R	Male	60	120	5.06919	4.09872	0.970468	1.2516	1.38063	0.979381	0.981308	0.808556	0.191444	905.093	415.781	0.008208	0.041988	0.102852	0.113962	0.026173	0.006445	0.737222	11.4933	375.938	-6.125	16	-12.49	81
SS	8	L	Male	79	120	3.01409	1.94927	1.06482	0.966061	0.999761	0.627907	0.94382	0.646718	0.353282	319.058	133.208	0.109682	0.077927	0.093815	0.040102	0.15403	0.190304	-0.353949	2.69821	178.407	0	8	-3.06	75
SS	9	R	Male	80	120	2.22597	1.58905	0.636922	0.830075	0.899248	0.972222	0.846154	0.713868	0.286132	502.051	283.482	0.070511	0.098182	0.07539	0.12668	0.068985	0.007748	0.834098	8.52562	233.335	-2.5	10	-3.37	68
SS	10	L	Male	72	120	3.39719	2.99424	0.402946	1.13864	0.964494	0.988235	0.875	0.881388	0.118612	500.199	290.305	0.037368	0.033248	0.031086	0.054848	0.030982	0.00346	0.850482	4.82745	225.505	-7.375	15	-19.85	95
MY	11	R	FeMale	65	120	1.81529	0.966152	0.849139	0.856453	0.645443	1	0.730769	0.53223	0.46777	396.333	206.636	0.14265	0.326086	0.266502	0.116084	0.024643	0.072486	0.588534	15.6916	420.851	-6.625	12	-12.61	93
FI	12	L	Male	45	120	2.01686	1.25521	0.761647	0.836387	0.824088	0.720588	0.865672	0.622361	0.377639	558.888	199.636	0.109197	0.137549	0.074478	0.083097	0.141886	0.102326	0.263107	-3.59819	183.387	-4	12	-4.88	83
GE	13	L	Male	78	120	2.48824	1.96148	0.526756	0.896157	0.87347	0.949367	0.922078	0.788302	0.211698	641.953	392.817	0.078823	0.094994	0.04895	0.032985	0.037735	0.046236	0.340589	2.19717	115.672	-1	7	-15.03	73
GE	14	L	FeMale	53	120	2.60402	1.41299	1.19103	0.967192	0.891121	0.752809	0.914634	0.54262	0.45738	775.114	466.865	0.151861	0.238765	0.180099	0.058674	0.093386	0.144021	0.190696	6.84878	208.31	-3.625	13	-0.37	115
MY	15	L	FeMale	55	120	3.01538	2.00056	1.01481	1.01072	0.986368	0.855422	0.987654	0.663454	0.336546	822.899	418.192	0.123199	0.14176	0.134471	0.03885	0.058629	0.098787	0.2121	11.4924	257.917	-3.75	15	-8.4	81
FI	16	R	FeMale	52	120	3.33304	2.05717	1.27586	1.08121	1.00832	0.842697	0.771084	0.617207	0.382793	406.177	208.754	0.117143	0.145541	0.124243	0.109215	0.103909	0.039442	0.552078	3.80326	202.218	-4.5	17	-2.6	84
SS	17	R	FeMale	69	120	3.09781	1.47395	1.62386	0.980274	1.03256	0.506667	0.78481	0.475804	0.524196	267.724	117.972	0.10878	0.052781	0.111731	0.231408	0.23359	0.22938	-0.574036	2.87893	250.534	-7.25	11	-12.36	86
GE	18	L	FeMale	81	120	1.65689	1.42337	0.23352	0.766333	0.701572	0.816901	0.938462	0.859061	0.140939	786.554	471.092	0.012979	0.05032	0.02396	0.029643	0.067247	0.074414	-0.113402	0.615442	187.492	1.375	12	-22	48
SS	19	R	FeMale	69	120	2.11623	1.87708	0.239153	0.878149	0.789222	1	0.943662	0.886991	0.113009	553.801	322.008	0.017501	0.054622	0.054848	0.021824	0.039784	0.001044	0.964977	0.350406	196.564	-0.875	15	-18.52	68
SS	20	R	Male	74	120	3.52653	2.5402	0.98633	1.07012	1.05795	1.01136	0.977011	0.720312	0.279688	340.268	176.263	0.044129	0.111815	0.108136	0.151434	0.030106	0.014469	0.920232	0.405593	306.683	-4.125	15	-1.21	89
MY	21	R	Male	76	120	2.79841	1.77475	1.02366	0.934151	0.974186	0.957143	0.712329	0.6342	0.3658	430.358	201.708	0.15366	0.088614	0.054107	0.118824	0.042692	0.102547	-0.139143	4.11275	276.837	-5.25	9.5	-6.68	70
GE	22	R	FeMale	61	120	1.99183	1.43243	0.559398	0.812537	0.836792	0.80597	0.971014	0.719154	0.280846	831.22	556.208	0.005101	0.038598	0.118914	0.1088	0.18966	0.07493	-0.305073	3.58642	177.48	-0.375	11	-2.62	72
GE	23	L	Male	65	120	2.36839	1.82373	0.544668	0.873707	0.815459	0.88	0.942857	0.770026	0.229974	626.307	381.105	0.075977	0.066638	0.087641	0.033004	0.046894	0.066934	-0.013321	8.38862	281.881	1.625	15	-6.22	77
GE	24	R	FeMale	66	120	3.47519	3.20353	0.271661	1.06471	1.01791	0.868132	0.954023	0.921829	0.078171	674.684	412.127	0.018906	0.009459	0.016692	0.009381	0.017633	0.069474	-0.741143	-4.89875	217.378	-3.375	16	-2.93	81
SS	25	R	Male	76	120	1.9984	1.77562	0.222775	0.844406	0.749262	0.901408	1	0.888523	0.111477	489.655	260.662	0.003588	0.00833	0.008067	0.071016	0.050769	0.023196	-0.447124	2.38708	205.819	-0.375	14	-15.37	62
GE	26	R	Male	70	120	2.36496	2.11613	0.248822	0.866765	0.866765	0.987342	0.949367	0.894788	0.105212	732.894	560.319	0.030914	0.046641	0.039331	0.029393	0.009264	0.005307	0.784914	1.25409	187.138	1.25	12	-14.33	52
FI	27	L	FeMale	69	120	1.74764	1.0912	0.656442	0.770985	0.781844	0.943662	0.875	0.624384	0.375616	633.642	430.134	0.161861	0.155929	0.145573	0.069325	0.021873	0.089499	0.270782	2.01176	340.22	-3	12	-1.38	103
FI	28	R	FeMale	67	120	2.38266	1.64348	0.73918	0.932112	0.867829	0.908046	0.91358	0.689767	0.310233	697.385	476.655	0.053349	0.12784	0.086507	0.130968	0.094701	0.025826	0.6156	2.7959	322.414	1.25	16	-0.55	95
FI	29	L	FeMale	70	120	2.21508	1.31869	0.896389	0.932108	0.778723	0.683544	0.848485	0.595324	0.404676	663.94	345.567	0.10519	0.1673	0.046652	0.080269	0.156888	0.174534	0.012125	1.19186	358.079	-0.125	13	-11.24	94
MY	30	R	FeMale	65	120	3.63745	1.72995	1.90749	1.1923	0.999609	0.888889	0.783133	0.475596	0.524404	495.128	254.434	0.134122	0.191698	0.200889	0.182197	0.101357	0.12999	0.129627	6.35163	227.614	-3.875	12	-1.43	97
FI	31	R	FeMale	65	120	1.45719	1.05732	0.39987	0.716433	0.626879	0.96875	0.928571	0.725588	0.274412	454.983	272.241	0.071795	0.100181	0.111751	0.065516	0.086001	0.026761	0.559061	2.74763	213.709	1.125	10	-11.42	61
SS	32	L	FeMale	81	120	2.12209	1.86017	0.26192	0.839621	0.729144	1	0.984848	0.876574	0.123426	337.456	152.307	0.041186	0.065167	0.028367	0.021324	0.016198	0.030244	0.378626	1.61515	197.222	-0.75	14	-17.6	66
MY	33	R	FeMale	42	120	2.66546	1.5331	1.13236	0.937178	0.924513	0.959459	0.945205	0.575172	0.424828	623.857	330.69	0.046512	0.187672	0.241166	0.205722	0.082563	0.015405	0.823274	10.6864	312.969	-7.5	15	-10.87	88
MY	34	R	FeMale	60	120	1.91297	1.02398	0.888983	0.820349	0.741686	0.808219	0.818182	0.535285	0.464715	581.735	315.532	0.097786	0.210056	0.221743	0.136056	0.116582	0.075129	0.381295	6.3237	194.978	-1.625	12	-0.93	88
SS	35	R	FeMale	78	120	3.11637	2.29236	0.824006	1.17505	0.89528	0.971429	0.9375	0.735588	0.264412	473.026	222.139	0.018983	0.081042	0.132918	0.089081	0.1186	0.02158	0.564254	3.87281	189.283	-0.25	13	-14.06	83
MY	36	R	FeMale	54	120	1.96517	1.15031	0.814858	0.873251	0.723551	0.914286	0.724138	0.585349	0.414651	389.33	205.024	0.153855	0.100644	0.082205	0.155758	0.066725	0.118299	-0.092932	7.76829	153.911	-4	11	-18.68	72
GE	37	L	FeMale	69	120	2.01697	1.62942	0.387551	0.875662	0.752171	0.910256	0.850746	0.807855	0.192145	830.162	608.833	0.054956	0.050099	0.043346	0.056098	0.049906	0.04637	0.105985	-0.613358	176.066	0.25	14	-17.42	59
MY	38	R	Male	25	120	2.26282	1.33927	0.92355	0.828386	0.853114	0.865672	0.913043	0.591859	0.408141	478.971	267.604	0.063628	0.16663	0.181109	0.143405	0.123625	0.058486	0.431548	5.35362	216.336	-1.625	18	-1.4	85
GE	39	L	FeMale	45	120	2.31059	1.73913	0.571461	0.862749	0.840046	0.907895	0.959459	0.752677	0.247323	551.393	310.719	0.092084	0.080989	0.056009	0.04055	0.059708	0.071808	0.100311	2.37168	150.045	-0.5	13	-10.91	84
MY	40	R	FeMale	71	120	1.53193	0.97838	0.553553	0.78255	0.672504	0.875	0.945455	0.638657	0.361343	588.474	408.608	0.034047	0.124756	0.152415	0.18578	0.088175	0.026952	0.652336	14.175	286.227	-3.75	8	-12	71
GE	41	R	FeMale	81	120	1.63221	1.3005	0.331707	0.772807	0.706567	0.928571	0.984375	0.796774	0.203226	435.38	292.614	0.008284	0.021502	0.07058	0.150835	0.036131	0.015591	0.166144	5.34033	276.796	1.625	12	-16.05	69
MY	42	R	Male	72	120	1.95104	1.13345	0.817589	0.796875	0.808594	0.705882	0.84058	0.580946	0.419054	407.447	231.29	0.097099	0.169299	0.154244	0.092454	0.138612	0.126702	0.160358	4.76823	138.207	-1.375	11	-8.89	104
MY	43	L	Male	55	120	1.66947	1.22057	0.448905	0.854221	0.698908	0.896104	0.793651	0.731109	0.268891	579.85	334.429	0.089071	0.075792	0.067814	0.083253	0.041637	0.069177	0.213226	6.7069	402.698	-1	12	-26.23	80
SS	44	R	Male	65	120	1.94088	1.16319	0.777693	0.805645	0.794298	0.591549	0.985714	0.59931	0.40069	496.233	220.565	0.029794	0.036357	0.125078	0.167752	0.244075	0.161066	-0.5835	3.43729	270.256	0.875	10	-6.63	74
MY	45	R	Male	75	120	1.88771	1.3152	0.572508	0.857588	0.681025	1.01471	0.944444	0.696718	0.303282	310.933	163.649	0.022724	0.090917	0.159109	0.161693	0.082851	0.007672	0.876766	10.5355	281.326	-2.75	9.5	-4.58	67
FI	46	L	FeMale	63	120	2.37271	1.2458	1.12691	0.883389	0.83362	0.830986	0.925373	0.525054	0.474946	574.655	259.144	0.19794	0.205287	0.16281	0.068393	0.09838	0.12857	0.233001	3.90937	213.591	-3.875	11	-2.51	100
SS	47	R	FeMale	75	120	1.99317	1.26856	0.724605	0.81642	0.783763	0.906667	0.791667	0.636456	0.363544	355.715	190.502	0.104813	0.129297	0.121113	0.104521	0.107849	0.041825	0.480085	0.446631	259.849	1.125	12	-8.58	89
MY	48	R	FeMale	73	120	2.37001	1.43023	0.93978	0.926519	0.795856	0.75641	0.955224	0.603471	0.396529	578.85	304.422	0.054195	0.140138	0.111729	0.14808	0.110088	0.121038	-0.005425	6.2208	264.264	-2.625	11	-0.46	80
SS	49	R	Male	70	120	2.95616	2.33213	0.624026	0.971441	0.971441	0.925926	0.876543	0.788906	0.211094	521.981	333.884	0.06072	0.06512	0.04983	0.056315	0.020623	0.078504	-0.109635	0.145142	136.517	-2.125	15	-2.34	79
GE	50	L	Male	71	120	3.45649	3.19302	0.263469	1.11554	1.01853	0.945652	0.988095	0.923775	0.076225	581.827	417.34	0.022998	0.027484	0.005402	0.003233	0.02001	0.048496	-0.296469	1.37843	180.537	-1	9	-25.33	64
FI	51	R	FeMale	73	120	2.26974	1.6687	0.601046	0.867676	0.790793	0.835443	0.916667	0.735192	0.264808	471.583	246.052	0.058406	0.120776	0.033342	0.077686	0.06198	0.084243	0.166578	3.91163	233.304	1.25	10.7	-3.09	75
SS	52	R	Male	34	120	3.21317	1.91173	1.30144	1.04143	1.02697	0.666667	0.985915	0.594967	0.405033	311.845	144.94	0.034173	0.131839	0.156255	0.14108	0.191847	0.119289	0.120189	-0.443876	149.936	-1.25	13.3	-3.91	101
MY	53	L	FeMale	50	120	3.47344	2.46813	1.00532	1.0318	1.05696	0.817073	0.988095	0.710571	0.289429	718.757	363.585	0.109698	0.122629	0.061073	0.031681	0.075301	0.095833	0.147182	5.86873	227.3	-7.5	13	-21.54	71
GE	54	R	Male	58	120	2.188	1.72064	0.467361	0.846926	0.824036	0.945946	0.944444	0.786398	0.213602	694.047	508.923	0.033582	0.063059	0.116434	0.077877	0.056587	0.013823	0.723522	-0.986759	233.834	-3	14	-14.38	68
FI	55	R	Male	36	120	2.4853	1.46335	1.02196	0.908972	0.884733	0.92	0.753425	0.5888	0.4112	593.916	348.862	0.115698	0.156842	0.154976	0.147668	0.069085	0.040384	0.560846	2.84364	204.902	-1.375	15	-10.67	92
SS	56	R	Male	65	120	1.60843	0.997307	0.611125	0.70269	0.763267	0.810345	0.984127	0.620049	0.379951	613.711	398.617	0.018191	0.116928	0.155205	0.188271	0.148133	0.066509	0.256203	4.1365	293.9	-1.25	15	-1.61	75
GE	57	L	FeMale	61	120	3.4954	3.06164	0.43376	0.999182	1.11751	0.986842	0.917647	0.875906	0.124094	565.817	316.082	0.043085	0.055662	0.042239	0.025816	0.004936	0.014239	0.602655	-0.850552	203.734	-4.25	17	-28.6	89
GE	58	R	FeMale	66	120	2.58412	1.35054	1.23357	0.968861	0.896196	0.875	0.77027	0.522632	0.477368	486.906	311.806	0.130103	0.136562	0.161978	0.198042	0.11905	0.058267	0.3984	6.72253	199.804	-2.625	14	-2.96	100
FI	59	L	Male	49	120	2.45193	1.12238	1.32955	0.899915	0.848491	0.8	0.818182	0.457753	0.542247	454.028	193.567	0.254856	0.171181	0.124192	0.140336	0.113891	0.133038	0.1021	5.81102	236.69	-5.625	12	-6.76	89
GE	60	L	FeMale	56	120	2.42815	2.12676	0.301386	0.892576	0.848498	0.888889	1	0.875878	0.124122	979.388	696.306	0.036073	0.04091	0.045972	0.004125	0.028221	0.063596	-0.215548	1.23253	202.751	-1.5	14	-21.65	68
FI	61	L	FeMale	65	120	2.37946	1.58054	0.79892	0.870603	0.894133	0.972973	0.815789	0.664243	0.335757	679.64	400.866	0.127413	0.103941	0.059138	0.099598	0.069619	0.063739	0.240931	5.63988	246.358	-1.5	13	-7.97	79
FI	62	R	FeMale	70	120	2.03495	0.965997	1.06895	0.883797	0.769018	0.987013	0.61194	0.474703	0.525297	355.928	163.459	0.16905	0.175534	0.211005	0.238365	0.076409	0.057322	0.477864	2.14567	304.199	-0.875	11.3	-22.8	86
GE	63	R	Male	74	120	2.31808	1.82116	0.496919	0.875137	0.875137	1	0.82716	0.785633	0.214367	599.519	405.242	0.048489	0.073674	0.112568	0.080809	0.016905	0.002993	0.942298	-0.524113	263.231	1.25	12	-5.82	71
MY	64	R	FeMale	41	120	1.76857	0.555803	1.21276	0.729251	0.781341	0.303571	0.6	0.314268	0.685732	678.634	240.079	0.227007	0.210459	0.180172	0.18089	0.329518	0.341055	-0.154988	6.70035	406.232	-6.5	22	0.44	94
SS	65	L	FeMale	72	120	1.93989	1.75755	0.18234	0.809808	0.745876	0.973684	0.985714	0.906005	0.093995	427.76	140.584	0.037574	0.05892	0.053906	0.004532	0.010368	0.008604	0.875069	3.7344	149.184	0.875	10	-19.12	61
MY	66	R	Male	72	120	1.79045	1.34665	0.443804	0.72769	0.753223	1	0.983051	0.752128	0.247872	229.588	90.0102	0.006927	0.033983	0.088946	0.208381	0.021433	0.007152	0.661286	4.89066	156.138	-4.75	16	-21.99	58
FI	67	R	FeMale	44	120	2.31072	1.3796	0.931114	0.905428	0.806052	0.939024	0.849315	0.597045	0.402955	577.112	372.912	0.100704	0.173209	0.177709	0.155447	0.066639	0.021482	0.736044	6.79343	373.226	-0.875	12	-6.21	108
MY	68	R	Male	69	120	3.02977	1.78542	1.24436	1.11713	0.924524	0.908046	0.888889	0.58929	0.41071	670.88	335.604	0.093581	0.208098	0.235854	0.117381	0.073074	0.026835	0.691527	10.6201	264.882	-3	16	-8.71	83
SS	69	R	Male	80	120	2.23614	1.77089	0.465249	0.84255	0.819145	0.888889	0.957143	0.791941	0.208059	513.994	280.586	0.033449	0.097449	0.094463	0.049897	0.03849	0.045574	0.310049	2.13089	129.801	0.125	13	-7.76	88
GE	70	R	Male	55	120	2.62476	1.84955	0.775209	0.910186	0.921707	0.924051	0.875	0.704655	0.295345	659.843	463.159	0.05476	0.08915	0.168293	0.097647	0.031935	0.062613	0.188165	1.34352	282.561	-3.25	12	-12.52	81
SS	71	L	FeMale	48	120	2.46288	1.47725	0.985633	0.935893	0.843459	1	0.767123	0.599805	0.400195	572.314	243.382	0.116156	0.184854	0.187803	0.122983	0.066164	0.02045	0.794647	7.80985	405.393	-2.625	14	-10.25	93
MY	72	R	Male	62	120	1.71373	1.50533	0.208397	0.761719	0.796875	0.892308	0.911765	0.878396	0.121604	337.287	209.837	0.011709	0.03732	0.07228	0.036607	0.055271	0.013489	0.538123	2.21517	246.697	-2.5	12	-1.94	61
SS	73	R	FeMale	57	120	3.56438	3.08517	0.47921	1.07849	0.98954	0.989691	0.977528	0.865556	0.134444	736.19	443.571	0.010276	0.037454	0.074533	0.065193	0.011333	0.0056	0.746353	8.36431	243.741	-1.75	14	-1.88	79
MY	74	R	FeMale	44	120	2.99989	2.22014	0.779748	1.00016	0.959617	0.837838	0.901408	0.740074	0.259926	849.782	463.72	0.06457	0.063997	0.05779	0.090554	0.050414	0.077156	-0.105298	3.48351	138.485	-6.75	16.3	-1.28	84
FI	75	R	FeMale	38	120	2.59039	1.25157	1.33882	0.959121	0.89518	0.813333	0.885714	0.483159	0.516841	425.122	184.094	0.135371	0.21923	0.203558	0.154157	0.086519	0.154141	0.138313	8.19315	258.954	-6.875	12	-8.87	90
FI	76	L	FeMale	43	120	2.39955	1.00584	1.39371	0.933355	0.863354	0.8875	0.756757	0.419179	0.580821	450.688	246.741	0.219801	0.239119	0.255977	0.157633	0.058907	0.176006	0.186046	7.41423	241.986	-3.375	13	-4.18	110
FI	77	L	FeMale	38	120	2.95782	1.98157	0.976248	0.965788	0.953864	0.839506	0.8875	0.669943	0.330057	597.05	347.92	0.092029	0.117273	0.119095	0.062203	0.058267	0.126319	-0.0391	2.16418	196.418	-0.75	14	0.92	94
FI	78	R	FeMale	39	120	2.92411	2.241	0.683112	1.00089	0.965141	0.797619	0.901235	0.766387	0.233613	597.264	400.438	0.02764	0.042302	0.080221	0.079505	0.100322	0.066215	-0.255013	0.797583	217.049	-0.125	12.7	-3.9	88
FI	79	L	FeMale	62	120	2.98624	2.54826	0.43798	0.967488	1.00619	0.973333	1	0.853334	0.146666	578.344	287.882	0.035253	0.109784	0.061127	0.014523	0.015145	0.038994	0.473885	0.231682	243.044	-7.75	15	-18.62	85
MY	80	L	Male	64	120	1.95594	1.60549	0.350446	0.836879	0.75663	0.849315	0.984848	0.82083	0.17917	874.15	647.539	0.063599	0.07516	0.044131	0.012817	0.048559	0.057105	0.151073	2.85666	262.885	0.75	12	-12.31	76
GE	81	L	Male	60	120	2.52617	2.00978	0.516391	0.988288	0.855712	0.768293	0.985915	0.795584	0.204416	546.662	395.864	0.047481	0.09547	0.06083	0.018245	0.04888	0.08855	0.032388	1.42674	187.541	-2.625	13	-3.33	81
GE	82	R	Male	52	120	3.5314	2.80967	0.721738	1.06389	1.03729	0.9375	0.974359	0.795623	0.204377	669.627	385.658	0.016131	0.027011	0.069108	0.109841	0.077389	0.01847	0.184705	7.09716	235.416	-7.5	16	-4.62	82
MY	83	L	Male	62	120	3.13781	2.26653	0.871276	1.11432	0.99493	0.77381	0.906667	0.72233	0.27767	357.425	143.271	0.059758	0.073711	0.0992	0.06299	0.07856	0.095065	-0.127542	6.1193	153.895	-6.875	16	-12.14	69
FI	84	R	FeMale	55	120	2.59578	2.17737	0.418417	0.880114	0.904906	0.985915	0.931507	0.838809	0.161191	864.58	636.54	0.027792	0.051433	0.081093	0.06439	0.009117	0.011728	0.605878	1.44384	214.82	-5	12	-20.46	69
MY	85	R	Male	50	120	2.17323	1.60392	0.569304	0.943907	0.735512	0.948052	0.983333	0.738038	0.261962	577.861	369.259	0.021007	0.053373	0.096146	0.146938	0.097814	0.012721	0.607368	9.99413	267.648	-5.5	16	-21.38	70
MY	86	L	Male	40	120	2.22791	1.13272	1.09519	0.849675	0.811054	0.772727	0.698413	0.508425	0.491575	468.427	227.838	0.163325	0.095781	0.124809	0.155086	0.151846	0.158776	-0.142351	4.5159	139.341	-6.125	16	-6.39	70
FI	87	R	FeMale	42	120	1.77395	0.818151	0.955795	0.891858	0.637042	0.584416	0.854545	0.461204	0.538796	715.823	543.846	0.085977	0.100317	0.208288	0.22353	0.194797	0.175156	-0.191281	7.52406	245.636	-2.5	13	-11.23	97
MY	88	L	FeMale	47	120	2.32982	1.63487	0.694951	0.846976	0.909254	0.823529	0.849315	0.701715	0.298285	673.251	409.801	0.080814	0.080801	0.072735	0.068424	0.109886	0.091126	-0.032979	1.7105	86.1058	-2.125	10	-0.47	92
FI	89	R	FeMale	47	120	2.85336	1.65008	1.20328	0.974239	0.911788	0.871795	0.835616	0.578294	0.421706	697.675	389.895	0.079273	0.152019	0.182605	0.152378	0.108798	0.064834	0.367205	6.06814	194.215	-2.625	13	-2.34	87
GE	90	L	Male	59	120	3.63814	2.3616	1.27655	1.10297	1.10297	0.633333	0.855556	0.649122	0.350878	763.501	492.414	0.116126	0.094543	0.052265	0.065054	0.147638	0.129561	-0.103761	2.98623	180.659	-2.625	16	-7.37	97
GE	91	R	Male	57	120	2.91465	2.12111	0.79354	0.97509	0.940675	0.882353	0.97561	0.727741	0.272259	1008.61	605.415	0.041997	0.118903	0.123332	0.075687	0.088614	0.031734	0.548208	1.04449	303.368	-0.875	12	-7.59	79
SS	92	L	FeMale	78	120	2.34889	0.886858	1.46203	0.87884	0.842222	0.791667	0.652174	0.377565	0.622435	257.113	106.261	0.322398	0.218603	0.054303	0.190709	0.161176	0.21396	-0.03158	4.76252	206.511	-1	13	-8.83	95
GE	93	R	FeMale	79	120	1.91924	0.303222	1.61602	0.858385	0.713306	0.43662	0.423729	0.157991	0.842009	101.583	45.5566	0.280309	0.234788	0.284306	0.420394	0.335013	0.264042	-0.019646	5.82613	291.786	-0.625	13	-1.3	99
SS	94	R	FeMale	83	120	2.96581	2.80272	0.163084	1.05735	0.890401	0.957895	1	0.945012	0.054988	668.182	468.308	0.001367	0.020072	0.063424	0.011953	0.009191	0.010547	0.776081	0.091845	183.089	-0.875	11	-23.17	77
SS	95	L	Male	82	120	1.38577	0.730792	0.654973	0.685958	0.664521	0.75	0.935484	0.527356	0.472644	581.694	298.188	0.17397	0.186241	0.099728	0.064046	0.132271	0.248933	-0.017345	2.19971	197.802	-1.875	16.3	-6.92	62
FI	96	R	Male	78	120	2.02724	1.70128	0.325958	0.875255	0.780633	0.986486	0.924242	0.839211	0.160789	590.944	418.811	0.046989	0.070131	0.028495	0.069599	0.011802	0.010842	0.701462	2.83027	261.634	-3.75	14	-12.91	69
GE	97	R	Male	65	120	3.26139	2.58834	0.673046	1.01343	1.01343	0.939759	0.987952	0.793632	0.206368	1050.53	570.049	0.02599	0.067811	0.109087	0.081965	0.029102	0.018761	0.496636	4.21141	274.711	-1.375	20	-12.66	69
FI	98	L	Male	53	120	2.32709	1.22029	1.1068	0.87545	0.837387	0.724638	0.787879	0.524384	0.475616	636.517	431.545	0.102617	0.190573	0.167706	0.125282	0.166375	0.130267	0.165474	5.89253	219.98	-5.25	14	-1.26	81
MY	99	L	Male	68	120	3.01987	2.30082	0.71905	1.04157	0.924543	0.775281	0.987342	0.761894	0.238106	519.762	259.288	0.064129	0.131613	0.048788	0.014074	0.079894	0.0916	0.183559	3.1392	181.434	1.75	15	-3.58	76
SS	100	R	Male	68	120	2.75491	1.82389	0.931023	1.01338	0.914243	0.793478	0.963855	0.66205	0.33795	412.882	257.608	0.031298	0.127766	0.132125	0.119803	0.126922	0.059485	0.352859	2.52307	132.529	0.375	15	-2.98	78
SS	101	L	FeMale	81	120	2.70072	1.88664	0.814076	0.960243	0.960243	0.719512	0.987805	0.698571	0.301429	558.46	326.106	0.126958	0.056832	0.055511	0.027189	0.121818	0.143582	-0.361018	3.68161	284.879	-2.5	16	-6.53	89
FI	102	R	Male	66	120	2.09867	1.38367	0.715002	0.85202	0.794451	0.918919	0.869565	0.659308	0.340692	518.179	288.384	0.090785	0.146144	0.108783	0.117595	0.062986	0.035958	0.570685	-2.06317	317.57	-4	14	-3.31	87
SS	103	R	FeMale	72	120	3.29888	2.62227	0.676607	1.02523	0.97011	0.989247	0.954545	0.794898	0.205102	598.17	359.64	0.031535	0.073435	0.088394	0.08794	0.034398	0.005228	0.864419	2.51034	222.627	0	13	-3.12	72
FI	104	L	Male	63	120	2.01191	1.12033	0.891577	0.88706	0.734992	0.885714	0.948276	0.55685	0.44315	318.376	145.025	0.306811	0.204662	0.038925	0.043081	0.061645	0.165685	0.137798	4.45315	367.975	-4.75	15	-9.55	77
SS	105	R	FeMale	54	120	2.07582	1.30567	0.770147	0.814459	0.778527	0.764706	0.892308	0.628991	0.371009	662.485	374.719	0.069066	0.05335	0.110995	0.134087	0.138663	0.126166	-0.375045	7.1129	213.975	-3.875	10	-3.29	84
MY	106	R	Male	64	120	2.92098	2.47692	0.44406	1.03345	0.924026	0.929412	0.947368	0.847976	0.152024	780.518	580.106	0.024648	0.054824	0.070951	0.046341	0.041074	0.020748	0.599245	0.086538	265.895	-1.5	11	-7.26	77
GE	107	L	Male	49	120	1.98018	1.31902	0.661152	0.687216	0.830386	0.979167	0.931034	0.666115	0.333885	447.397	215.09	0.103871	0.237913	0.209337	0.066389	0.018563	0.013265	0.850265	11.5467	225.339	-6.625	13	-13.95	70
MY	108	R	FeMale	58	120	2.2306	1.69436	0.536232	0.970592	0.788606	0.8875	0.923077	0.759601	0.240399	606.326	341.334	0.035665	0.064593	0.108849	0.117362	0.019813	0.025344	0.382583	9.98638	361.1	-4.375	5	-21.55	86
FI	109	R	FeMale	60	120	2.22337	1.75972	0.463654	0.922356	0.748133	0.877778	0.890411	0.791464	0.208536	463.975	295.998	0.058347	0.05319	0.051217	0.064476	0.062942	0.037926	0.134509	3.49334	212.458	1.75	11	-16.63	98
GE	110	R	FeMale	70	120	2.21514	1.94073	0.274414	0.839736	0.862432	0.986486	0.947368	0.876119	0.123881	643.174	497.85	0.037134	0.061218	0.055017	0.035834	0.011401	0.00285	0.908913	1.67802	311.694	-0.5	12	-11.05	81
FI	111	L	Male	54	120	2.68985	2.16684	0.523015	0.951932	0.91171	0.971831	0.955882	0.80556	0.19444	795.144	537.058	0.080076	0.089325	0.078661	0.02789	0.005039	0.023048	0.575953	1.43474	335.61	-7.875	12	-8.13	80
GE	112	R	Male	70	120	1.47359	1.11331	0.360284	0.71996	0.663713	0.828125	1	0.755507	0.244493	836.886	584.611	0.009815	0.067699	0.146818	0.101441	0.038444	0.057371	0.026617	2.76361	267.098	0.875	11	-15.02	73
FI	113	R	FeMale	69	120	2.18441	0.960464	1.22395	0.895275	0.75754	0.897436	0.621212	0.43969	0.56031	355.172	156.506	0.18673	0.191087	0.203446	0.239874	0.127796	0.050659	0.558402	2.56304	308.427	-0.75	12	-7.18	98

## Sheet: 150
disc	SubjectID	EyeID	Gender	Age	Ref. Plene Height	Disc Area	Cup Area	Rim Area	Disc Dia(V)	Disc Dia(H)	C/D Ratio(V)	C/D Ratio(H)	C/D Ratio(Area)	R/D Ratio(Area)	Max Cup Depth	Avg Cup Depth	R/D Average(SecT)	R/D Average(SecTS)	R/D Average(SecNS)	R/D Average(SecN)	R/D Average(SecNI)	R/D Average(SecTI)	Rim Decentering Ratio	Disc Angle(Horizontal)	Disc Height Difference	S+C/2	IOP	MD	cpRNFL
MY	1	R	FeMale	62	150	2.21232	1.50601	0.706313	0.849052	0.849052	0.823529	0.897059	0.680737	0.319263	512.532	280.587	0.073856	0.159315	0.105383	0.064153	0.049181	0.121358	0.135777	5.82055	280.752	-3.375	9	-3.58	98
SS	2	L	FeMale	68	150	2.41868	2.24417	0.174514	0.976622	0.830129	0.9125	0.955882	0.927847	0.072153	569.939	258.672	0.056552	0.006634	0.008292	0.011549	0.022814	0.022069	-0.154446	2.21767	167.665	-6.25	10	-21.85	64
MY	3	L	FeMale	65	150	3.83229	2.55119	1.2811	1.12491	1.06311	0.802198	0.976744	0.66571	0.33429	530.353	257.665	0.109596	0.150532	0.092559	0.03305	0.109893	0.102857	0.204127	10.1181	293.522	-5.375	17	-0.58	112
SS	4	R	FeMale	74	150	2.07212	1.64743	0.424688	0.794254	0.81572	0.986486	1	0.795046	0.204954	330.472	160.183	0.044857	0.142334	0.077474	0.060349	0.027169	0.006351	0.902682	-0.069583	254.447	0	14	-5.94	85
SS	5	R	FeMale	72	150	2.00764	1.12921	0.878425	0.842655	0.798304	0.947368	0.958333	0.562458	0.437542	476.547	247.255	0.032894	0.119054	0.156522	0.232616	0.301971	0.034294	0.551714	2.0401	351.619	-1.125	10	-5.92	88
SS	6	R	FeMale	70	150	2.62378	2.34807	0.275711	0.940739	0.877176	0.986486	1	0.894918	0.105082	570.205	265.22	0.003994	0.029246	0.112483	0.037775	0.007174	0.006138	0.697224	1.2941	252.605	-6.25	16	-23.17	98
MY	7	R	Male	60	150	5.06919	4.05169	1.0175	1.2516	1.38063	0.979381	0.971963	0.799277	0.200723	933.885	452.295	0.011196	0.045108	0.089818	0.122788	0.032868	0.007876	0.708008	11.4933	375.938	-6.125	16	-12.49	81
SS	8	L	Male	79	150	3.01409	2.21596	0.798129	0.966061	0.999761	0.651163	1	0.735201	0.264799	348.923	145.309	0.087421	0.063313	0.043298	0.011261	0.139134	0.180735	-0.418743	2.69821	178.407	0	8	-3.06	75
SS	9	R	Male	80	150	2.22597	1.69226	0.533715	0.830075	0.899248	0.986111	0.897436	0.760233	0.239767	531.344	296.863	0.051034	0.081205	0.14056	0.076687	0.03583	0.008182	0.791008	8.52562	233.335	-2.5	10	-3.37	68
SS	10	L	Male	72	150	3.39719	3.08944	0.30775	1.13864	0.964494	0.976471	0.930556	0.90941	0.09059	529.82	312.276	0.043945	0.03948	0.023678	0.022898	0.015281	0.007678	0.721139	4.82745	225.505	-7.375	15	-19.85	95
MY	11	R	FeMale	65	150	1.81529	1.11529	0.700002	0.856453	0.645443	0.985507	0.884615	0.614386	0.385614	424.132	207.361	0.090392	0.253888	0.251534	0.09282	0.012878	0.050821	0.626886	15.6916	420.851	-6.625	12	-12.61	93
FI	12	L	Male	45	150	2.01686	1.54009	0.476776	0.836387	0.824088	0.808824	0.955224	0.763605	0.236395	588.583	190.828	0.083901	0.105908	0.035948	0.022568	0.071964	0.08011	0.258393	-3.59819	183.387	-4	12	-4.88	83
GE	13	L	Male	78	150	2.48824	2.09126	0.396981	0.896157	0.87347	0.987342	0.974026	0.840457	0.159543	671.909	399.401	0.052969	0.088728	0.050425	0.016768	0.019518	0.033599	0.447127	2.19717	115.672	-1	7	-15.03	73
GE	14	L	FeMale	53	150	2.60402	1.55129	1.05273	0.967192	0.891121	0.764045	0.939024	0.595728	0.404272	804.684	456.581	0.128973	0.227291	0.145452	0.044056	0.087559	0.127114	0.224023	6.84878	208.31	-3.625	13	-0.37	115
MY	15	L	FeMale	55	150	3.01538	2.00019	1.01519	1.01072	0.986368	0.891566	0.975309	0.663331	0.336669	851.628	452.238	0.150786	0.193632	0.098994	0.02597	0.039583	0.087195	0.376381	11.4924	257.917	-3.75	15	-8.4	81
FI	16	R	FeMale	52	150	3.33304	2.30393	1.0291	1.08121	1.00832	0.88764	0.86747	0.691242	0.308758	435.915	215.927	0.072443	0.142916	0.129932	0.093772	0.055445	0.023309	0.697485	3.80326	202.218	-4.5	17	-2.6	84
SS	17	R	FeMale	69	150	3.09781	1.70329	1.39451	0.980274	1.03256	0.546667	0.835443	0.549839	0.450161	297.358	130.884	0.071659	0.031767	0.099326	0.205603	0.207294	0.202843	-0.725253	2.87893	250.534	-7.25	11	-12.36	86
GE	18	L	FeMale	81	150	1.65689	1.47446	0.182436	0.766333	0.701572	0.816901	0.938462	0.889893	0.110107	816.529	487.402	0.008449	0.018142	0.005695	0.02849	0.067108	0.076686	-0.551055	0.615442	187.492	1.375	12	-22	48
SS	19	R	FeMale	69	150	2.11623	1.90402	0.212216	0.878149	0.789222	0.987342	0.985915	0.89972	0.10028	583.793	349.324	0.006227	0.057787	0.056641	0.019571	0.034735	0.004287	0.865059	0.350406	196.564	-0.875	15	-18.52	68
SS	20	R	Male	74	150	3.52653	2.8469	0.679636	1.07012	1.05795	1.01136	0.988506	0.807279	0.192721	370.226	186.36	0.031335	0.091766	0.060283	0.108072	0.015458	0.006561	0.964116	0.405593	306.683	-4.125	15	-1.21	89
MY	21	R	Male	76	150	2.79841	2.01927	0.779141	0.934151	0.974186	1.01429	0.821918	0.721577	0.278423	460.185	206.52	0.099688	0.060522	0.051489	0.105766	0.038848	0.055404	0.014665	4.11275	276.837	-5.25	9.5	-6.68	70
GE	22	R	FeMale	61	150	1.99183	1.48692	0.504906	0.812537	0.836792	0.820896	0.985507	0.746511	0.253489	861.016	569.539	0.006188	0.028489	0.101518	0.114385	0.130353	0.0689	-0.429124	3.58642	177.48	-0.375	11	-2.62	72
GE	23	L	Male	65	150	2.36839	1.89307	0.475321	0.873707	0.815459	0.906667	0.971429	0.799307	0.200693	655.645	399.011	0.075905	0.05668	0.081711	0.017688	0.033531	0.063352	-0.068326	8.38862	281.881	1.625	15	-6.22	77
GE	24	R	FeMale	66	150	3.47519	3.20709	0.268101	1.06471	1.01791	0.879121	0.977011	0.922853	0.077147	704.205	442.843	0.030344	0.007928	0.013183	0.009032	0.018586	0.076512	-0.822595	-4.89875	217.378	-3.375	16	-2.93	81
SS	25	R	Male	76	150	1.9984	1.88213	0.116267	0.844406	0.749262	0.985915	1	0.94182	0.05818	519.571	276.625	0.003881	0.004707	0.006864	0.042035	0.036604	0.008332	0.106413	2.38708	205.819	-0.375	14	-15.37	62
GE	26	R	Male	70	150	2.36496	2.23043	0.134523	0.866765	0.866765	0.987342	0.974684	0.943118	0.056882	762.848	562.397	0.013874	0.020574	0.01485	0.031963	0.004183	0.005652	0.562563	1.25409	187.138	1.25	12	-14.33	52
FI	27	L	FeMale	69	150	1.74764	1.18329	0.564349	0.770985	0.781844	0.971831	0.888889	0.67708	0.32292	663.598	428.07	0.123515	0.16108	0.143505	0.050863	0.00989	0.069268	0.386453	2.01176	340.22	-3	12	-1.38	103
FI	28	R	FeMale	67	150	2.38266	1.83604	0.546622	0.932112	0.867829	0.954023	0.950617	0.770583	0.229417	727.281	457.173	0.039997	0.110602	0.079168	0.068731	0.083655	0.012791	0.755083	2.7959	322.414	1.25	16	-0.55	95
FI	29	L	FeMale	70	150	2.21508	1.49807	0.717014	0.932108	0.778723	0.746835	0.939394	0.676303	0.323697	693.791	335.308	0.083077	0.154692	0.038242	0.044729	0.118717	0.132635	0.092358	1.19186	358.079	-0.125	13	-11.24	94
MY	30	R	FeMale	65	150	3.63745	2.02142	1.61602	1.1923	0.999609	0.959596	0.843373	0.555726	0.444274	524.731	246.982	0.093853	0.166443	0.176246	0.159633	0.098089	0.087137	0.250348	6.35163	227.614	-3.875	12	-1.43	97
FI	31	R	FeMale	65	150	1.45719	1.14573	0.311462	0.716433	0.626879	0.984375	0.946429	0.786258	0.213742	484.906	281.227	0.056677	0.089943	0.099679	0.056042	0.045538	0.007237	0.890688	2.74763	213.709	1.125	10	-11.42	61
SS	32	L	FeMale	81	150	2.12209	1.98747	0.134622	0.839621	0.729144	1	1	0.936562	0.063438	367.421	173.32	0.015891	0.051509	0.019753	0.004791	0.008195	0.014622	0.600415	1.61515	197.222	-0.75	14	-17.6	66
MY	33	R	FeMale	42	150	2.66546	1.55796	1.1075	0.937178	0.924513	0.959459	0.958904	0.584499	0.415501	651.724	357.046	0.039633	0.195645	0.223134	0.211821	0.075476	0.01921	0.790969	10.6864	312.969	-7.5	15	-10.87	88
MY	34	R	FeMale	60	150	1.91297	1.13593	0.777032	0.820349	0.741686	0.821918	0.893939	0.593808	0.406192	611.293	314.561	0.066087	0.182732	0.227245	0.119632	0.092939	0.06266	0.406649	6.3237	194.978	-1.625	12	-0.93	88
SS	35	R	FeMale	78	150	3.11637	2.56764	0.548732	1.17505	0.89528	0.952381	0.9875	0.823919	0.176081	502.87	227.951	0.00604	0.049769	0.107968	0.057295	0.072594	0.010441	0.640124	3.87281	189.283	-0.25	13	-14.06	83
MY	36	R	FeMale	54	150	1.96517	1.30524	0.659932	0.873251	0.723551	0.971429	0.862069	0.664185	0.335815	418.761	211.569	0.09425	0.07051	0.085814	0.15366	0.058255	0.067136	-0.009807	7.76829	153.911	-4	11	-18.68	72
GE	37	L	FeMale	69	150	2.01697	1.75154	0.265425	0.875662	0.752171	0.897436	0.865672	0.868404	0.131596	860.158	597.836	0.034653	0.028528	0.02108	0.041317	0.03999	0.037654	-0.065044	-0.613358	176.066	0.25	14	-17.42	59
MY	38	R	Male	25	150	2.26282	1.3486	0.914225	0.828386	0.853114	0.940299	0.956522	0.59598	0.40402	508.707	299.494	0.045514	0.171205	0.184979	0.166264	0.135567	0.034696	0.615237	5.35362	216.336	-1.625	18	-1.4	85
GE	39	L	FeMale	45	150	2.31059	1.95839	0.352194	0.862749	0.840046	0.973684	0.986486	0.847574	0.152426	581.33	305.535	0.077739	0.046272	0.042393	0.023354	0.013672	0.028684	0.463983	2.37168	150.045	-0.5	13	-10.91	84
MY	40	R	FeMale	71	150	1.53193	1.17872	0.353212	0.78255	0.672504	0.875	0.927273	0.769433	0.230567	616.222	368.689	0.033704	0.098938	0.089438	0.065416	0.063886	0.030413	0.55205	14.175	286.227	-3.75	8	-12	71
GE	41	R	FeMale	81	150	1.63221	1.43025	0.201962	0.772807	0.706567	0.914286	0.984375	0.876265	0.123735	465.117	294.655	0.009135	0.012901	0.045496	0.06312	0.041523	0.014493	-0.052358	5.34033	276.796	1.625	12	-16.05	69
MY	42	R	Male	72	150	1.95104	1.23816	0.712875	0.796875	0.808594	0.720588	0.927536	0.634617	0.365383	437.109	241.688	0.062134	0.168588	0.143452	0.080627	0.122411	0.112501	0.208391	4.76823	138.207	-1.375	11	-8.89	104
MY	43	L	Male	55	150	1.66947	1.31342	0.356047	0.854221	0.698908	0.896104	0.888889	0.786731	0.213269	609.332	341.936	0.095224	0.041423	0.047378	0.046554	0.043956	0.059048	-0.006836	6.7069	402.698	-1	12	-26.23	80
SS	44	R	Male	65	150	1.94088	1.40629	0.534599	0.805645	0.794298	0.661972	0.985714	0.724559	0.275441	526.114	211.302	0.016185	0.02862	0.081639	0.074038	0.224352	0.128857	-0.590479	3.43729	270.256	0.875	10	-6.63	74
MY	45	R	Male	75	150	1.88771	1.32856	0.559147	0.857588	0.681025	1	0.962963	0.703796	0.296204	339.928	193.057	0.020049	0.072749	0.169503	0.194107	0.041057	0.009437	0.811933	10.5355	281.326	-2.75	9.5	-4.58	67
FI	46	L	FeMale	63	150	2.37271	1.36755	1.00515	0.883389	0.83362	0.873239	1	0.576369	0.423631	604.229	265.545	0.18515	0.222037	0.147485	0.037962	0.075574	0.108243	0.327412	3.90937	213.591	-3.875	11	-2.51	100
SS	47	R	FeMale	75	150	1.99317	1.4309	0.562265	0.81642	0.783763	0.88	0.875	0.717904	0.282096	385.7	200.318	0.063723	0.112628	0.095459	0.069375	0.111516	0.035817	0.491634	0.446631	259.849	1.125	12	-8.58	89
MY	48	R	FeMale	73	150	2.37001	1.56555	0.804468	0.926519	0.795856	0.769231	0.985075	0.660564	0.339436	608.484	310.401	0.028762	0.120913	0.105143	0.114767	0.116063	0.105959	-0.004514	6.2208	264.264	-2.625	11	-0.46	80
SS	49	R	Male	70	150	2.95616	2.5284	0.427764	0.971441	0.971441	0.975309	0.925926	0.855297	0.144703	551.973	339.158	0.043404	0.049637	0.030146	0.035006	0.029589	0.044628	0.028599	0.145142	136.517	-2.125	15	-2.34	79
GE	50	L	Male	71	150	3.45649	3.23992	0.216568	1.11554	1.01853	0.945652	0.988095	0.937344	0.062656	611.804	443.077	0.020198	0.013238	0.003944	0.002091	0.013275	0.051291	-0.592089	1.37843	180.537	-1	9	-25.33	64
FI	51	R	FeMale	73	150	2.26974	1.91291	0.356828	0.867676	0.790793	0.987342	0.958333	0.842789	0.157211	501.425	243.183	0.041014	0.098724	0.019302	0.045213	0.032145	0.011735	0.831376	3.91163	233.304	1.25	10.7	-3.09	75
SS	52	R	Male	34	150	3.21317	2.16321	1.04996	1.04143	1.02697	0.722222	0.971831	0.673232	0.326768	341.806	156.853	0.021058	0.114831	0.139772	0.103684	0.152348	0.089259	0.184	-0.443876	149.936	-1.25	13.3	-3.91	101
MY	53	L	FeMale	50	150	3.47344	2.62099	0.852448	1.0318	1.05696	0.914634	0.988095	0.754581	0.245419	748.378	374.234	0.100448	0.135667	0.048242	0.02322	0.041346	0.060979	0.377947	5.86873	227.3	-7.5	13	-21.54	71
GE	54	R	Male	58	150	2.188	1.90566	0.282342	0.846926	0.824036	0.972973	1	0.870959	0.129041	724.038	490.715	0.014445	0.053621	0.057828	0.055777	0.028631	0.009599	0.884092	-0.986759	233.834	-3	14	-14.38	68
FI	55	R	Male	36	150	2.4853	1.58071	0.904594	0.908972	0.884733	0.96	0.794521	0.636022	0.363978	623.842	353.724	0.092429	0.13505	0.154511	0.14388	0.051714	0.017226	0.759181	2.84364	204.902	-1.375	15	-10.67	92
SS	56	R	Male	65	150	1.60843	1.05198	0.556449	0.70269	0.763267	0.862069	0.984127	0.654043	0.345957	643.453	410.43	0.013701	0.128375	0.134279	0.170175	0.114674	0.057132	0.367965	4.1365	293.9	-1.25	15	-1.61	75
GE	57	L	FeMale	61	150	3.4954	3.18212	0.313286	0.999182	1.11751	0.986842	0.988235	0.910372	0.089628	595.695	334.976	0.026883	0.07671	0.034938	0.004987	0.003818	0.013026	0.713515	-0.850552	203.734	-4.25	17	-28.6	89
GE	58	R	FeMale	66	150	2.58412	1.45812	1.12599	0.968861	0.896196	0.9	0.810811	0.564265	0.435735	516.476	320.25	0.110747	0.128273	0.161323	0.17382	0.114271	0.037276	0.545081	6.72253	199.804	-2.625	14	-2.96	100
FI	59	L	Male	49	150	2.45193	1.39814	1.05379	0.899915	0.848491	0.871429	0.954545	0.57022	0.42978	483.69	183.513	0.196051	0.166265	0.104169	0.083129	0.072057	0.101486	0.207419	5.81102	236.69	-5.625	12	-6.76	89
GE	60	L	FeMale	56	150	2.42815	2.20235	0.225796	0.892576	0.848498	0.901235	1	0.907009	0.092991	1009.35	704.451	0.033473	0.021097	0.02546	0.002891	0.01875	0.057442	-0.453958	1.23253	202.751	-1.5	14	-21.65	68
FI	61	L	FeMale	65	150	2.37946	1.7312	0.648257	0.870603	0.894133	1	0.842105	0.727561	0.272439	709.341	396.978	0.086416	0.087232	0.05958	0.082193	0.052501	0.05011	0.274443	5.63988	246.358	-1.5	13	-7.97	79
FI	62	R	FeMale	70	150	2.03495	1.13594	0.899006	0.883797	0.769018	0.974026	0.686567	0.558217	0.441783	385.878	167.966	0.136574	0.15978	0.187442	0.204005	0.03923	0.039163	0.577538	2.14567	304.199	-0.875	11.3	-22.8	86
GE	63	R	Male	74	150	2.31808	1.94239	0.375695	0.875137	0.875137	1	0.91358	0.837928	0.162072	629.513	411.534	0.050422	0.073883	0.103339	0.043065	0.001326	0.0019	0.957392	-0.524113	263.231	1.25	12	-5.82	71
MY	64	R	FeMale	41	150	1.76857	0.653906	1.11466	0.729251	0.781341	0.357143	0.766667	0.369738	0.630262	708.199	236.136	0.165829	0.183217	0.167249	0.178914	0.316723	0.310468	-0.183354	6.70035	406.232	-6.5	22	0.44	94
SS	65	L	FeMale	72	150	1.93989	1.82176	0.118135	0.809808	0.745876	0.986842	0.985714	0.939102	0.060898	457.593	164.101	0.031504	0.041187	0.03122	0.005851	0.002179	0.007797	0.874628	3.7344	149.184	0.875	10	-19.12	61
MY	66	R	Male	72	150	1.79045	1.40247	0.387982	0.72769	0.753223	1	0.983051	0.783305	0.216695	259.364	115.632	0.007665	0.014078	0.060067	0.192929	0.02183	0.004442	0.536655	4.89066	156.138	-4.75	16	-21.99	58
FI	67	R	FeMale	44	150	2.31072	1.45861	0.852109	0.905428	0.806052	0.963415	0.876712	0.631236	0.368764	606.683	384.529	0.078967	0.189771	0.168687	0.141873	0.055446	0.008483	0.894752	6.79343	373.226	-0.875	12	-6.21	108
MY	68	R	Male	69	150	3.02977	1.91979	1.10998	1.11713	0.924524	0.896552	0.972222	0.633643	0.366357	699.836	343.691	0.058493	0.183614	0.206354	0.123923	0.065802	0.024043	0.695639	10.6201	264.882	-3	16	-8.71	83
SS	69	R	Male	80	150	2.23614	1.95117	0.284969	0.84255	0.819145	0.958333	1	0.872562	0.127438	543.939	283.468	0.01498	0.079689	0.076562	0.03295	0.010818	0.022118	0.517613	2.13089	129.801	0.125	13	-7.76	88
GE	70	R	Male	55	150	2.62476	2.06612	0.558641	0.910186	0.921707	0.949367	0.9375	0.787165	0.212835	689.764	444.908	0.03281	0.037101	0.117804	0.088148	0.022684	0.040715	-0.033747	1.34352	282.561	-3.25	12	-12.52	81
SS	71	L	FeMale	48	150	2.46288	1.56649	0.896388	0.935893	0.843459	1	0.849315	0.636041	0.363959	601.727	259.76	0.137773	0.176502	0.170207	0.086225	0.046839	0.0295	0.81474	7.80985	405.393	-2.625	14	-10.25	93
MY	72	R	Male	62	150	1.71373	1.52991	0.183815	0.761719	0.796875	0.892308	0.970588	0.89274	0.10726	367.239	237.806	0.008281	0.039201	0.064729	0.0318	0.049976	0.016356	0.549844	2.21517	246.697	-2.5	12	-1.94	61
SS	73	R	FeMale	57	150	3.56438	3.29062	0.273755	1.07849	0.98954	1	0.977528	0.923197	0.076803	765.545	445.845	0.010271	0.025843	0.043231	0.028125	0.001278	0.014085	0.328074	8.36431	243.741	-1.75	14	-1.88	79
MY	74	R	FeMale	44	150	2.99989	2.42802	0.571864	1.00016	0.959617	0.891892	0.943662	0.809372	0.190628	879.668	454.322	0.038601	0.030487	0.043117	0.081277	0.05071	0.039915	-0.143441	3.48351	138.485	-6.75	16.3	-1.28	84
FI	75	R	FeMale	38	150	2.59039	1.44799	1.14241	0.959121	0.89518	0.893333	0.971429	0.558982	0.441018	454.51	188.423	0.095732	0.197147	0.19056	0.152702	0.070692	0.084453	0.357311	8.19315	258.954	-6.875	12	-8.87	90
FI	76	L	FeMale	43	150	2.39955	1.28842	1.11113	0.933355	0.863354	0.925	0.824324	0.536943	0.463057	480.161	221.849	0.161664	0.184414	0.182609	0.117125	0.033119	0.148791	0.161056	7.41423	241.986	-3.375	13	-4.18	110
FI	77	L	FeMale	38	150	2.95782	2.24443	0.713385	0.965788	0.953864	0.938272	0.925	0.758814	0.241186	627.004	336.471	0.081313	0.100848	0.100051	0.041617	0.019486	0.052827	0.280556	2.16418	196.418	-0.75	14	0.92	94
FI	78	R	FeMale	39	150	2.92411	2.39157	0.532548	1.00089	0.965141	0.857143	0.938272	0.817877	0.182123	627.233	405.761	0.016604	0.027986	0.067098	0.067431	0.079928	0.046167	-0.265553	0.797583	217.049	-0.125	12.7	-3.9	88
FI	79	L	FeMale	62	150	2.98624	2.72614	0.260092	0.967488	1.00619	0.973333	1	0.912903	0.087097	608.037	299.77	0.015335	0.072173	0.051841	0.004879	0.011321	0.02928	0.42908	0.231682	243.044	-7.75	15	-18.62	85
MY	80	L	Male	64	150	1.95594	1.64761	0.308324	0.836879	0.75663	0.808219	0.984848	0.842365	0.157635	904.064	662.241	0.060096	0.066811	0.022808	0.006878	0.050401	0.055029	0.112591	2.85666	262.885	0.75	12	-12.31	76
GE	81	L	Male	60	150	2.52617	2.062	0.464171	0.988288	0.855712	0.768293	1	0.816256	0.183744	576.618	417.376	0.046257	0.090552	0.056879	0.005844	0.053126	0.08503	0.027357	1.42674	187.541	-2.625	13	-3.33	81
GE	82	R	Male	52	150	3.5314	2.97485	0.556557	1.06389	1.03729	0.9375	0.974359	0.842398	0.157602	699.165	394.856	0.00869	0.014467	0.064001	0.068622	0.088485	0.018496	-0.121531	7.09716	235.416	-7.5	16	-4.62	82
MY	83	L	Male	62	150	3.13781	2.58127	0.556536	1.11432	0.99493	0.821429	0.986667	0.822635	0.177365	387.074	153.897	0.03813	0.056376	0.076056	0.023446	0.033599	0.06968	-0.110101	6.1193	153.895	-6.875	16	-12.14	69
FI	84	R	FeMale	55	150	2.59578	2.27248	0.323301	0.880114	0.904906	0.985915	0.986301	0.875451	0.124549	894.536	642.54	0.00578	0.038508	0.08552	0.058418	0.002304	0.005199	0.733048	1.44384	214.82	-5	12	-20.46	69
MY	85	R	Male	50	150	2.17323	1.72264	0.450589	0.943907	0.735512	0.948052	0.966667	0.792664	0.207336	606.951	374.656	0.017343	0.019492	0.08328	0.110824	0.086234	0.014311	0.158247	9.99413	267.648	-5.5	16	-21.38	70
MY	86	L	Male	40	150	2.22791	1.32689	0.901026	0.849675	0.811054	0.833333	0.84127	0.595574	0.404426	498.241	224.052	0.16499	0.073038	0.066938	0.096461	0.121276	0.15196	-0.242786	4.5159	139.341	-6.125	16	-6.39	70
FI	87	R	FeMale	42	150	1.77395	0.86363	0.910316	0.891858	0.637042	0.584416	0.872727	0.486841	0.513159	745.296	549.307	0.069523	0.102522	0.19342	0.215496	0.183727	0.164554	-0.156001	7.52406	245.636	-2.5	13	-11.23	97
MY	88	L	FeMale	47	150	2.32982	1.76107	0.568744	0.846976	0.909254	0.838235	0.90411	0.755885	0.244115	703.213	410.747	0.062328	0.079076	0.075927	0.041913	0.094452	0.073496	0.053318	1.7105	86.1058	-2.125	10	-0.47	92
FI	89	R	FeMale	47	150	2.85336	1.79782	1.05554	0.974239	0.911788	0.910256	0.890411	0.630071	0.369929	727.335	388.39	0.044548	0.133767	0.180951	0.147892	0.099492	0.041835	0.496895	6.06814	194.215	-2.625	13	-2.34	87
GE	90	L	Male	59	150	3.63814	2.53882	1.09932	1.10297	1.10297	0.644444	0.911111	0.697835	0.302165	793.381	488.574	0.106381	0.080447	0.030045	0.041664	0.131285	0.132542	-0.184312	2.98623	180.659	-2.625	16	-7.37	97
GE	91	R	Male	57	150	2.91465	2.2279	0.686748	0.97509	0.940675	0.905882	1	0.764381	0.235619	1038.6	607.743	0.02513	0.106391	0.122441	0.057728	0.071394	0.041649	0.402078	1.04449	303.368	-0.875	12	-7.59	79
SS	92	L	FeMale	78	150	2.34889	1.17977	1.16912	0.87884	0.842222	0.833333	0.884058	0.502268	0.497732	286.684	106.67	0.277135	0.203775	0.050131	0.088466	0.097798	0.196942	-0.024927	4.76252	206.511	-1	13	-8.83	95
GE	93	R	FeMale	79	150	1.91924	0.445881	1.47336	0.858385	0.713306	0.492958	0.542373	0.232322	0.767678	131.016	55.5557	0.222279	0.195669	0.222933	0.388937	0.314008	0.221638	-0.027443	5.82613	291.786	-0.625	13	-1.3	99
SS	94	R	FeMale	83	150	2.96581	2.8877	0.078105	1.05735	0.890401	0.957895	1	0.973665	0.026335	698.132	484.96	0.000898	0.008979	0.026793	0.007885	0.014413	0.010026	0.583335	0.091845	183.089	-0.875	11	-23.17	77
SS	95	L	Male	82	150	1.38577	0.903798	0.481968	0.685958	0.664521	0.78125	0.967742	0.652201	0.347799	611.642	270.193	0.110993	0.14703	0.074347	0.030538	0.099506	0.203385	-0.038598	2.19971	197.802	-1.875	16.3	-6.92	62
FI	96	R	Male	78	150	2.02724	1.62357	0.403671	0.875255	0.780633	0.972973	0.954545	0.800876	0.199124	620.167	471.126	0.040673	0.069976	0.084031	0.075693	0.031284	0.015247	0.605454	2.83027	261.634	-3.75	14	-12.91	69
GE	97	R	Male	65	150	3.26139	2.63508	0.626307	1.01343	1.01343	0.951807	0.987952	0.807963	0.192037	1080.32	592.636	0.018196	0.044457	0.097783	0.079594	0.032916	0.03365	0.042753	4.21141	274.711	-1.375	20	-12.66	69
FI	98	L	Male	53	150	2.32709	1.35881	0.968278	0.87545	0.837387	0.724638	0.863636	0.58391	0.41609	666.2	417.616	0.094561	0.175106	0.156522	0.090902	0.107436	0.136915	0.111522	5.89253	219.98	-5.25	14	-1.26	81
MY	99	L	Male	68	150	3.01987	2.56865	0.451221	1.04157	0.924543	0.775281	1	0.850583	0.149417	549.671	261.651	0.032729	0.078918	0.035875	0.00488	0.066796	0.058025	0.17339	3.1392	181.434	1.75	15	-3.58	76
SS	100	R	Male	68	150	2.75491	2.17368	0.58123	1.01338	0.914243	0.858696	1	0.789021	0.210979	442.821	246.232	0.010498	0.067095	0.101777	0.068132	0.091856	0.028511	0.406409	2.52307	132.529	0.375	15	-2.98	78
SS	101	L	FeMale	81	150	2.70072	2.04311	0.65761	0.960243	0.960243	0.731707	0.987805	0.756506	0.243494	588.274	332.274	0.070035	0.052578	0.054944	0.042739	0.104435	0.113494	-0.306033	3.68161	284.879	-2.5	16	-6.53	89
FI	102	R	Male	66	150	2.09867	1.55303	0.545647	0.85202	0.794451	0.945946	0.913043	0.740004	0.259996	548.139	287.637	0.067855	0.151956	0.064548	0.084755	0.028766	0.027534	0.658361	-2.06317	317.57	-4	14	-3.31	87
SS	103	R	FeMale	72	150	3.29888	2.90057	0.398308	1.02523	0.97011	1	0.977273	0.87926	0.12074	628.056	354.48	0.021321	0.04217	0.022627	0.059412	0.023163	0.004201	0.820568	2.51034	222.627	0	13	-3.12	72
FI	104	L	Male	63	150	2.01191	1.27249	0.739421	0.88706	0.734992	0.957143	1	0.632478	0.367522	348.194	156.247	0.297913	0.191645	0.025526	0.01383	0.018029	0.141221	0.299356	4.45315	367.975	-4.75	15	-9.55	77
SS	105	R	FeMale	54	150	2.07582	1.40301	0.672812	0.814459	0.778527	0.794118	0.969231	0.675881	0.324119	691.947	380.101	0.037575	0.045674	0.109989	0.130132	0.121572	0.108384	-0.379075	7.1129	213.975	-3.875	10	-3.29	84
MY	106	R	Male	64	150	2.92098	2.51905	0.40193	1.03345	0.924026	0.905882	0.986842	0.862399	0.137601	810.501	602.035	0.013302	0.045828	0.066089	0.039403	0.044121	0.024895	0.261751	0.086538	265.895	-1.5	11	-7.26	77
GE	107	L	Male	49	150	1.98018	1.54552	0.434653	0.687216	0.830386	0.958333	0.965517	0.780498	0.219502	475.445	212.089	0.060758	0.126778	0.138389	0.036442	0.021483	0.016108	0.723654	11.5467	225.339	-6.625	13	-13.95	70
MY	108	R	FeMale	58	150	2.2306	1.72145	0.509148	0.970592	0.788606	0.9625	0.953846	0.771743	0.228257	635.364	369.207	0.018679	0.026497	0.112513	0.158855	0.018185	0.014499	0.242562	9.98638	361.1	-4.375	5	-21.55	86
FI	109	R	FeMale	60	150	2.22337	1.89227	0.331106	0.922356	0.748133	0.866667	0.931507	0.851079	0.148921	493.853	305.733	0.037322	0.044236	0.037402	0.038348	0.050991	0.042972	-0.011826	3.49334	212.458	1.75	11	-16.63	98
GE	110	R	FeMale	70	150	2.21514	1.98644	0.2287	0.839736	0.862432	1	0.986842	0.896756	0.103244	673.146	517.728	0.021184	0.057524	0.053895	0.033142	0.011457	0.001659	0.942461	1.67802	311.694	-0.5	12	-11.05	81
FI	111	L	Male	54	150	2.68985	2.26769	0.422169	0.951932	0.91171	1	1	0.843051	0.156949	825.122	543.866	0.056547	0.094439	0.08088	0.013651	0.002112	0.010566	0.78971	1.43474	335.61	-7.875	12	-8.13	80
GE	112	R	Male	70	150	1.47359	1.13318	0.340415	0.71996	0.663713	0.859375	0.983051	0.76899	0.23101	866.811	606.625	0.007018	0.047779	0.119137	0.111491	0.051861	0.044702	-0.01767	2.76361	267.098	0.875	11	-15.02	73
FI	113	R	FeMale	69	150	2.18441	1.05795	1.12646	0.895275	0.75754	0.897436	0.712121	0.484319	0.515681	385.106	173.255	0.149843	0.174322	0.187595	0.221224	0.131377	0.037254	0.626862	2.56304	308.427	-0.75	12	-7.18	98

## Sheet: 180
disc	SubjectID	EyeID	Gender	Age	Ref. Plene Height	Disc Area	Cup Area	Rim Area	Disc Dia(V)	Disc Dia(H)	C/D Ratio(V)	C/D Ratio(H)	C/D Ratio(Area)	R/D Ratio(Area)	Max Cup Depth	Avg Cup Depth	R/D Average(SecT)	R/D Average(SecTS)	R/D Average(SecNS)	R/D Average(SecN)	R/D Average(SecNI)	R/D Average(SecTI)	Rim Decentering Ratio	Disc Angle(Horizontal)	Disc Height Difference	S+C/2	IOP	MD	cpRNFL
MY	1	R	FeMale	62	180	2.21232	1.80557	0.406748	0.849052	0.849052	0.970588	0.985294	0.816145	0.183855	542.189	263.487	0.0419	0.129063	0.088641	0.028037	0.004408	0.062767	0.333843	5.82055	280.752	-3.375	9	-3.58	98
SS	2	L	FeMale	68	180	2.41868	2.35109	0.067585	0.976622	0.830129	0.95	1	0.972057	0.027943	599.841	276.954	0.020077	0.007468	0.006331	0.004369	0.007498	0.012437	0.371912	2.21767	167.665	-6.25	10	-21.85	64
MY	3	L	FeMale	65	180	3.83229	2.7283	1.10399	1.12491	1.06311	0.846154	0.976744	0.711925	0.288075	559.413	271.883	0.119771	0.134002	0.065154	0.021696	0.066162	0.086424	0.231983	10.1181	293.522	-5.375	17	-0.58	112
SS	4	R	FeMale	74	180	2.07212	1.81879	0.253327	0.794254	0.81572	0.986486	1	0.877745	0.122255	360.378	174.043	0.030524	0.107837	0.056669	0.016775	0.006597	0.0075	0.85935	-0.069583	254.447	0	14	-5.94	85
SS	5	R	FeMale	72	180	2.00764	1.31472	0.692917	0.842655	0.798304	0.934211	0.986111	0.654859	0.345141	506.486	241.059	0.020234	0.091208	0.144867	0.185417	0.167271	0.018207	0.621709	2.0401	351.619	-1.125	10	-5.92	88
SS	6	R	FeMale	70	180	2.62378	2.44891	0.174865	0.940739	0.877176	0.986486	0.985507	0.933354	0.066646	600.046	284.644	0.005745	0.014733	0.043858	0.031266	0.011463	0.007096	0.326717	1.2941	252.605	-6.25	16	-23.17	98
MY	7	R	Male	60	180	5.06919	4.05544	1.01375	1.2516	1.38063	0.979381	0.971963	0.800016	0.199984	962.676	484.041	0.013882	0.042705	0.091453	0.117445	0.032288	0.009186	0.652541	11.4933	375.938	-6.125	16	-12.49	81
SS	8	L	Male	79	180	3.01409	2.49572	0.518374	0.966061	0.999761	0.802326	1	0.828016	0.171984	378.788	157.345	0.044771	0.051477	0.031307	0.004816	0.0665	0.15072	-0.438322	2.69821	178.407	0	8	-3.06	75
SS	9	R	Male	80	180	2.22597	1.92579	0.300186	0.830075	0.899248	0.972222	0.935897	0.865144	0.134856	560.638	289.667	0.043275	0.0932	0.058399	0.008569	0.03102	0.012511	0.72958	8.52562	233.335	-2.5	10	-3.37	68
SS	10	L	Male	72	180	3.39719	3.15242	0.244765	1.13864	0.964494	0.976471	0.986111	0.927951	0.072049	559.44	337.389	0.041427	0.034684	0.032193	0.007942	0.009486	0.007537	0.725645	4.82745	225.505	-7.375	15	-19.85	95
MY	11	R	FeMale	65	180	1.81529	1.16629	0.649006	0.856453	0.645443	0.985507	0.942308	0.642478	0.357522	451.932	228.289	0.056529	0.227335	0.23704	0.122832	0.021403	0.019401	0.832523	15.6916	420.851	-6.625	12	-12.61	93
FI	12	L	Male	45	180	2.01686	1.78403	0.232828	0.836387	0.824088	0.852941	1.01493	0.884559	0.115441	618.279	192.62	0.034191	0.072211	0.011828	0.000393	0.051427	0.053324	0.27111	-3.59819	183.387	-4	12	-4.88	83
GE	13	L	Male	78	180	2.48824	2.36291	0.125335	0.896157	0.87347	1	0.987013	0.949629	0.050371	701.865	382.875	0.026299	0.026251	0.001932	0.007346	0.00599	0.024395	-0.173652	2.19717	115.672	-1	7	-15.03	73
GE	14	L	FeMale	53	180	2.60402	1.85781	0.746207	0.967192	0.891121	0.786517	0.963415	0.71344	0.28656	834.255	409.693	0.059794	0.16459	0.111285	0.029941	0.073202	0.107988	0.173822	6.84878	208.31	-3.625	13	-0.37	115
MY	15	L	FeMale	55	180	3.01538	2.32999	0.685391	1.01072	0.986368	0.951807	0.962963	0.772702	0.227298	880.356	418.81	0.087281	0.093876	0.084755	0.02062	0.023474	0.075093	0.160953	11.4924	257.917	-3.75	15	-8.4	81
FI	16	R	FeMale	52	180	3.33304	2.59062	0.742421	1.08121	1.00832	0.955056	0.963855	0.777254	0.222746	465.652	221.345	0.040945	0.10431	0.114376	0.077738	0.019038	0.009701	0.81999	3.80326	202.218	-4.5	17	-2.6	84
SS	17	R	FeMale	69	180	3.09781	1.97313	1.12468	0.980274	1.03256	0.84	0.898734	0.636943	0.363057	326.992	141.805	0.035735	0.041872	0.105458	0.204589	0.159376	0.090249	-0.584013	2.87893	250.534	-7.25	11	-12.36	86
GE	18	L	FeMale	81	180	1.65689	1.56206	0.094829	0.766333	0.701572	0.985915	1	0.942767	0.057233	846.505	491.962	0.006447	0.010038	0.010859	0.020002	0.05088	0.004094	0.861539	0.615442	187.492	1.375	12	-22	48
SS	19	R	FeMale	69	180	2.11623	2.00595	0.110278	0.878149	0.789222	1	1	0.947889	0.052111	613.786	363.098	0.001308	0.046009	0.055492	0.01037	0.003333	0.002781	0.821419	0.350406	196.564	-0.875	15	-18.52	68
SS	20	R	Male	74	180	3.52653	3.00831	0.51823	1.07012	1.05795	1.01136	1	0.853048	0.146952	400.184	206.086	0.016779	0.069326	0.042369	0.095693	0.001868	-1	1	0.405593	306.683	-4.125	15	-1.21	89
MY	21	R	Male	76	180	2.79841	2.3482	0.45021	0.934151	0.974186	1.01429	0.958904	0.839119	0.160881	490.012	206.276	0.046968	0.0288	0.034366	0.067625	0.031981	0.032731	0.158492	4.11275	276.837	-5.25	9.5	-6.68	70
GE	22	R	FeMale	61	180	1.99183	1.78666	0.205169	0.812537	0.836792	1.01493	0.971014	0.896995	0.103005	890.811	503.697	0.007962	0.015907	0.076692	0.037791	0.031316	0.021726	-0.148704	3.58642	177.48	-0.375	11	-2.62	72
GE	23	L	Male	65	180	2.36839	1.89389	0.474507	0.873707	0.815459	0.906667	0.971429	0.79965	0.20035	684.983	432.388	0.088404	0.050182	0.075553	0.014409	0.028136	0.065405	-0.13901	8.38862	281.881	1.625	15	-6.22	77
GE	24	R	FeMale	66	180	3.47519	3.26602	0.20917	1.06471	1.01791	1.01099	0.965517	0.939811	0.060189	733.727	465.897	0.03276	0.006047	0.013455	0.011559	-1	0.049595	-0.772724	-4.89875	217.378	-3.375	16	-2.93	81
SS	25	R	Male	76	180	1.9984	1.95016	0.048233	0.844406	0.749262	1.01408	1	0.975864	0.024136	549.487	297.354	0.005101	0.007728	0.003637	0.009265	0.024109	0.000829	0.953486	2.38708	205.819	-0.375	14	-15.37	62
GE	26	R	Male	70	180	2.36496	2.28202	0.082941	0.866765	0.866765	0.987342	0.987342	0.964929	0.035071	792.802	580.602	0.002669	-1	0.016003	0.031665	0.004451	0.006314	-1	1.25409	187.138	1.25	12	-14.33	52
FI	27	L	FeMale	69	180	1.74764	1.26713	0.48051	0.770985	0.781844	0.957746	0.930556	0.725052	0.274948	693.554	430.889	0.088607	0.149011	0.140838	0.038013	0.010615	0.054321	0.454418	2.01176	340.22	-3	12	-1.38	103
FI	28	R	FeMale	67	180	2.38266	1.93344	0.449224	0.932112	0.867829	0.942529	0.987654	0.811461	0.188539	757.177	464.826	0.031766	0.10078	0.061132	0.042534	0.077927	0.020644	0.616975	2.7959	322.414	1.25	16	-0.55	95
FI	29	L	FeMale	70	180	2.21508	1.61229	0.60279	0.932108	0.778723	0.64557	0.984848	0.72787	0.27213	723.642	343.097	0.048048	0.144527	0.024071	0.025182	0.138571	0.140305	0.038231	1.19186	358.079	-0.125	13	-11.24	94
MY	30	R	FeMale	65	180	3.63745	2.18395	1.4535	1.1923	0.999609	0.989899	0.939759	0.600407	0.399593	554.334	258.987	0.056976	0.144377	0.184872	0.182095	0.072756	0.054619	0.389819	6.35163	227.614	-3.875	12	-1.43	97
FI	31	R	FeMale	65	180	1.45719	1.22711	0.230072	0.716433	0.626879	0.984375	1	0.842112	0.157888	514.829	292.716	0.034751	0.070446	0.081444	0.046821	0.021728	0.003053	0.935443	2.74763	213.709	1.125	10	-11.42	61
SS	32	L	FeMale	81	180	2.12209	2.04099	0.081102	0.839621	0.729144	1	1	0.961782	0.038218	397.386	199.901	0.011026	0.039711	0.01636	0.003168	0.003796	0.004903	0.788765	1.61515	197.222	-0.75	14	-17.6	66
MY	33	R	FeMale	42	180	2.66546	1.57793	1.08753	0.937178	0.924513	0.959459	0.958904	0.591991	0.408009	679.59	384.909	0.034884	0.182818	0.248227	0.202569	0.06165	0.023009	0.743252	10.6864	312.969	-7.5	15	-10.87	88
MY	34	R	FeMale	60	180	1.91297	1.24302	0.669942	0.820349	0.741686	0.90411	0.939394	0.649789	0.350211	640.851	318.003	0.041517	0.178477	0.214001	0.105281	0.082308	0.033787	0.618114	6.3237	194.978	-1.625	12	-0.93	88
SS	35	R	FeMale	78	180	3.11637	2.77084	0.345533	1.17505	0.89528	0.980952	0.9875	0.889123	0.110877	532.713	240.638	0.006604	0.030662	0.052603	0.042356	0.064222	0.006472	0.667119	3.87281	189.283	-0.25	13	-14.06	83
MY	36	R	FeMale	54	180	1.96517	1.55486	0.410308	0.873251	0.723551	0.985714	0.965517	0.79121	0.20879	448.193	207.509	0.039759	0.051911	0.081249	0.085286	0.065355	0.027798	0.279774	7.76829	153.911	-4	11	-18.68	72
GE	37	L	FeMale	69	180	2.01697	1.80649	0.210475	0.875662	0.752171	0.871795	0.865672	0.895648	0.104352	890.154	612.158	0.004778	0.016064	0.017729	0.054166	0.05531	0.031369	-0.257698	-0.613358	176.066	0.25	14	-17.42	59
MY	38	R	Male	25	180	2.26282	1.70065	0.562171	0.828386	0.853114	0.985075	0.985507	0.751562	0.248438	538.442	267.089	0.028955	0.09067	0.088894	0.100046	0.094367	0.012251	0.74182	5.35362	216.336	-1.625	18	-1.4	85
GE	39	L	FeMale	45	180	2.31059	2.14757	0.163017	0.862749	0.840046	0.986842	1	0.929448	0.070552	611.266	308.05	0.035618	0.028635	0.015035	0.007164	0.008858	0.020244	0.460823	2.37168	150.045	-0.5	13	-10.91	84
MY	40	R	FeMale	71	180	1.53193	1.04872	0.483209	0.78255	0.672504	0.921875	0.927273	0.684575	0.315425	643.969	449.196	0.034426	0.096713	0.190637	0.133893	0.052667	0.032046	0.526892	14.175	286.227	-3.75	8	-12	71
GE	41	R	FeMale	81	180	1.63221	1.51301	0.119202	0.772807	0.706567	0.914286	0.96875	0.926969	0.073031	494.853	306.983	0.010834	0.020263	0.026627	0.028883	0.013794	0.015293	0.147891	5.34033	276.796	1.625	12	-16.05	69
MY	42	R	Male	72	180	1.95104	1.38654	0.564491	0.796875	0.808594	0.764706	0.985507	0.710671	0.289329	466.771	246.395	0.022669	0.131968	0.143899	0.074563	0.096135	0.080582	0.253952	4.76823	138.207	-1.375	11	-8.89	104
MY	43	L	Male	55	180	1.66947	1.36573	0.303742	0.854221	0.698908	0.909091	0.936508	0.818061	0.181939	638.814	360.638	0.074073	0.036264	0.026008	0.028093	0.043086	0.078289	-0.22095	6.7069	402.698	-1	12	-26.23	80
SS	44	R	Male	65	180	1.94088	1.57631	0.364576	0.805645	0.794298	0.732394	0.985714	0.81216	0.18784	555.995	217.207	0.010993	0.014638	0.03542	0.08074	0.166299	0.100602	-0.715775	3.43729	270.256	0.875	10	-6.63	74
MY	45	R	Male	75	180	1.88771	1.39226	0.495447	0.857588	0.681025	1	0.962963	0.737541	0.262459	368.924	215.377	0.022408	0.049839	0.117344	0.171503	0.062474	0.011476	0.70074	10.5355	281.326	-2.75	9.5	-4.58	67
FI	46	L	FeMale	63	180	2.37271	1.44968	0.923029	0.883389	0.83362	0.929577	1	0.610981	0.389019	633.803	281.19	0.188158	0.223797	0.136937	0.021906	0.045874	0.093239	0.388037	3.90937	213.591	-3.875	11	-2.51	100
SS	47	R	FeMale	75	180	1.99317	1.70321	0.28996	0.81642	0.783763	1	0.972222	0.854523	0.145477	415.684	197.065	0.024628	0.092759	0.086511	0.032969	0.028021	0.005036	0.976263	0.446631	259.849	1.125	12	-8.58	89
MY	48	R	FeMale	73	180	2.37001	1.67045	0.699562	0.926519	0.795856	0.948718	0.985075	0.704828	0.295172	638.118	324.092	0.015564	0.094643	0.095256	0.149072	0.084269	0.053023	0.194923	6.2208	264.264	-2.625	11	-0.46	80
SS	49	R	Male	70	180	2.95616	2.88777	0.068393	0.971441	0.971441	0.987654	0.962963	0.976864	0.023136	581.965	326.516	0.010067	0.015153	0.009027	0.003243	0.000255	0.007919	0.476811	0.145142	136.517	-2.125	15	-2.34	79
GE	50	L	Male	71	180	3.45649	3.28013	0.176357	1.11554	1.01853	0.956522	0.988095	0.948978	0.051022	641.781	469.452	0.010097	0.007237	0.004304	0.003383	0.010924	0.050375	-0.750059	1.37843	180.537	-1	9	-25.33	64
FI	51	R	FeMale	73	180	2.26974	2.06014	0.209597	0.867676	0.790793	1	0.986111	0.907656	0.092344	531.268	254.991	0.032883	0.085717	0.009519	0.019939	0.000376	0.002486	0.964961	3.91163	233.304	1.25	10.7	-3.09	75
SS	52	R	Male	34	180	3.21317	2.42829	0.784881	1.04143	1.02697	0.763889	1	0.75573	0.24427	371.768	168.494	0.005521	0.095508	0.120987	0.069675	0.111374	0.065196	0.273791	-0.443876	149.936	-1.25	13.3	-3.91	101
MY	53	L	FeMale	50	180	3.47344	2.90345	0.569988	1.0318	1.05696	0.987805	0.988095	0.835901	0.164099	778	368.618	0.067723	0.119058	0.018636	0.015748	0.010549	0.033655	0.551835	5.86873	227.3	-7.5	13	-21.54	71
GE	54	R	Male	58	180	2.188	2.00436	0.183644	0.846926	0.824036	1	0.986111	0.916068	0.083932	754.029	497.764	0.037434	0.036825	0.035273	0.026319	0.004352	0.000133	0.999004	-0.986759	233.834	-3	14	-14.38	68
FI	55	R	Male	36	180	2.4853	1.76042	0.72488	0.908972	0.884733	0.986667	0.863014	0.708333	0.291667	653.768	347.736	0.067725	0.11412	0.148728	0.105136	0.032526	0.007818	0.877078	2.84364	204.902	-1.375	15	-10.67	92
SS	56	R	Male	65	180	1.60843	1.04663	0.561806	0.70269	0.763267	0.913793	0.968254	0.650712	0.349288	673.195	446.969	0.02034	0.139544	0.129427	0.156943	0.153693	0.038592	0.55157	4.1365	293.9	-1.25	15	-1.61	75
GE	57	L	FeMale	61	180	3.4954	3.39533	0.100079	0.999182	1.11751	0.973684	1	0.971369	0.028631	625.572	344.307	0.007262	0.014375	0.030443	0.001792	0.006324	0.009164	0.23573	-0.850552	203.734	-4.25	17	-28.6	89
GE	58	R	FeMale	66	180	2.58412	1.57377	1.01034	0.968861	0.896196	0.9375	0.878378	0.609019	0.390981	546.046	328.718	0.079321	0.121928	0.159053	0.170376	0.100992	0.023426	0.670006	6.72253	199.804	-2.625	14	-2.96	100
FI	59	L	Male	49	180	2.45193	1.61887	0.833067	0.899915	0.848491	0.928571	1	0.660241	0.339759	513.352	187.496	0.167274	0.163428	0.075716	0.041501	0.036565	0.082818	0.28574	5.81102	236.69	-5.625	12	-6.76	89
GE	60	L	FeMale	56	180	2.42815	2.23647	0.191675	0.892576	0.848498	0.950617	1	0.921061	0.078939	1039.3	726.116	0.038708	0.01133	0.009555	0.006331	0.019885	0.039813	-0.509152	1.23253	202.751	-1.5	14	-21.65	68
FI	61	L	FeMale	65	180	2.37946	1.81106	0.568393	0.870603	0.894133	0.986486	0.907895	0.761125	0.238875	739.042	411.207	0.098293	0.086605	0.038437	0.054773	0.034783	0.048385	0.283452	5.63988	246.358	-1.5	13	-7.97	79
FI	62	R	FeMale	70	180	2.03495	1.24437	0.790583	0.883797	0.769018	1	0.776119	0.611498	0.388502	415.829	182.767	0.092659	0.144657	0.161668	0.199183	0.041449	0.01325	0.844309	2.14567	304.199	-0.875	11.3	-22.8	86
GE	63	R	Male	74	180	2.31808	2.12729	0.190795	0.875137	0.875137	1	1	0.917693	0.082307	659.506	406.245	0.006708	0.03392	0.088489	0.024105	0.001344	0.000574	0.966866	-0.524113	263.231	1.25	12	-5.82	71
MY	64	R	FeMale	41	180	1.76857	0.947706	0.820859	0.729251	0.781341	0.428571	0.883333	0.535862	0.464138	737.763	190.936	0.104076	0.144715	0.054489	0.120917	0.292668	0.271236	-0.236047	6.70035	406.232	-6.5	22	0.44	94
SS	65	L	FeMale	72	180	1.93989	1.9232	0.01669	0.809808	0.745876	1.01316	0.985714	0.991396	0.008604	487.426	184.946	-1	0.008006	0.015921	0.007136	0.001536	-1	1	3.7344	149.184	0.875	10	-19.12	61
MY	66	R	Male	72	180	1.79045	1.56171	0.228747	0.72769	0.753223	1	0.983051	0.872241	0.127759	289.139	132.533	0.009221	0.002986	0.03082	0.109896	0.001188	0.005422	-0.271314	4.89066	156.138	-4.75	16	-21.99	58
FI	67	R	FeMale	44	180	2.31072	1.56505	0.745672	0.905428	0.806052	0.987805	0.917808	0.677299	0.322701	636.253	389.797	0.05099	0.167769	0.174079	0.127942	0.035436	0.006279	0.913073	6.79343	373.226	-0.875	12	-6.21	108
MY	68	R	Male	69	180	3.02977	2.06176	0.968017	1.11713	0.924524	0.896552	0.972222	0.680498	0.319502	728.793	352.042	0.034112	0.150699	0.185565	0.112575	0.063595	0.024808	0.631917	10.6201	264.882	-3	16	-8.71	83
SS	69	R	Male	80	180	2.23614	2.07092	0.165216	0.84255	0.819145	1	1	0.926115	0.073885	573.884	296.79	0.007289	0.059028	0.059661	0.020629	0.000607	0.002557	0.93459	2.13089	129.801	0.125	13	-7.76	88
GE	70	R	Male	55	180	2.62476	2.31275	0.312008	0.910186	0.921707	0.987342	0.975	0.881129	0.118871	719.685	426.796	0.01183	0.028971	0.09306	0.049183	0.007933	0.026512	-0.538067	1.34352	282.561	-3.25	12	-12.52	81
SS	71	L	FeMale	48	180	2.46288	1.6753	0.787586	0.935893	0.843459	1.01235	0.917808	0.680218	0.319782	631.14	273.772	0.137355	0.163096	0.153163	0.052477	0.020684	0.030526	0.786829	7.80985	405.393	-2.625	14	-10.25	93
MY	72	R	Male	62	180	1.71373	1.57963	0.134102	0.761719	0.796875	0.892308	0.985294	0.921749	0.078251	397.191	261.413	0.00517	0.028355	0.061824	0.014821	0.047851	0.013454	0.436722	2.21517	246.697	-2.5	12	-1.94	61
SS	73	R	FeMale	57	180	3.56438	3.32283	0.241552	1.07849	0.98954	1	0.966292	0.932232	0.067768	794.9	472.075	0.01363	0.0217	0.029463	0.024695	-1	0.040155	-0.262384	8.36431	243.741	-1.75	14	-1.88	79
MY	74	R	FeMale	44	180	2.99989	2.52457	0.47532	1.00016	0.959617	0.932432	0.985915	0.841554	0.158446	909.553	468.406	0.015604	0.010853	0.033032	0.094729	0.050652	0.022252	-0.341679	3.48351	138.485	-6.75	16.3	-1.28	84
FI	75	R	FeMale	38	180	2.59039	1.65977	0.930625	0.959121	0.89518	0.973333	0.971429	0.64074	0.35926	483.898	193.933	0.063349	0.167566	0.172766	0.144174	0.050163	0.026692	0.695986	8.19315	258.954	-6.875	12	-8.87	90
FI	76	L	FeMale	43	180	2.39955	1.54643	0.853117	0.933355	0.863354	0.975	0.878378	0.644468	0.355532	509.633	213.075	0.117969	0.147362	0.158111	0.080105	0.014276	0.095892	0.252627	7.41423	241.986	-3.375	13	-4.18	110
FI	77	L	FeMale	38	180	2.95782	2.42242	0.535394	0.965788	0.953864	0.975309	0.9625	0.81899	0.18101	656.959	341.128	0.053348	0.074167	0.090421	0.029594	0.013556	0.037971	0.294788	2.16418	196.418	-0.75	14	0.92	94
FI	78	R	FeMale	39	180	2.92411	2.62114	0.302974	1.00089	0.965141	0.928571	0.975309	0.896388	0.103612	657.203	399.726	0.008342	0.024955	0.057845	0.032112	0.027639	0.022256	0.027536	0.797583	217.049	-0.125	12.7	-3.9	88
FI	79	L	FeMale	62	180	2.98624	2.87225	0.113988	0.967488	1.00619	0.986667	1	0.961829	0.038171	637.731	314.849	0.006352	0.018807	0.038478	0.003655	0.008695	0.01828	-0.206133	0.231682	243.044	-7.75	15	-18.62	85
MY	80	L	Male	64	180	1.95594	1.6879	0.268042	0.836879	0.75663	0.821918	0.984848	0.86296	0.13704	933.977	678.289	0.054695	0.052277	0.010238	0.005464	0.047904	0.056907	-0.017461	2.85666	262.885	0.75	12	-12.31	76
GE	81	L	Male	60	180	2.52617	2.11364	0.412532	0.988288	0.855712	0.780488	0.985915	0.836697	0.163303	606.573	439.367	0.031077	0.092505	0.057144	0.010776	0.045494	0.075711	0.089806	1.42674	187.541	-2.625	13	-3.33	81
GE	82	R	Male	52	180	3.5314	2.8782	0.653207	1.06389	1.03729	0.9875	0.974359	0.815029	0.184971	728.703	440.973	0.010043	0.008943	0.049627	0.122762	0.078176	0.0096	0.015317	7.09716	235.416	-7.5	16	-4.62	82
MY	83	L	Male	62	180	3.13781	2.78972	0.348088	1.11432	0.99493	0.928571	0.986667	0.889066	0.110934	416.722	171.877	0.054206	0.045572	0.041856	0.011944	0.007507	0.031786	0.449705	6.1193	153.895	-6.875	16	-12.14	69
FI	84	R	FeMale	55	180	2.59578	2.40156	0.194227	0.880114	0.904906	0.985915	0.972603	0.925176	0.074824	924.491	640.05	0.007247	0.049267	0.033603	0.027677	0.003027	0.004592	0.820919	1.44384	214.82	-5	12	-20.46	69
MY	85	R	Male	50	180	2.17323	1.67365	0.499578	0.943907	0.735512	0.961039	0.966667	0.770122	0.229878	636.04	418.726	0.019896	0.010573	0.090873	0.143614	0.093502	0.013854	-0.128404	9.99413	267.648	-5.5	16	-21.38	70
MY	86	L	Male	40	180	2.22791	1.62803	0.599883	0.849675	0.811054	0.833333	0.936508	0.730742	0.269258	528.054	211.393	0.138151	0.032414	0.00728	0.051484	0.099169	0.086676	-0.375293	4.5159	139.341	-6.125	16	-6.39	70
FI	87	R	FeMale	42	180	1.77395	0.968204	0.805741	0.891858	0.637042	0.623377	0.927273	0.545791	0.454209	774.769	522.797	0.046527	0.054891	0.194007	0.200673	0.175924	0.149207	-0.395583	7.52406	245.636	-2.5	13	-11.23	97
MY	88	L	FeMale	47	180	2.32982	1.93421	0.395608	0.846976	0.909254	0.897059	0.958904	0.830198	0.169802	733.175	404.23	0.059231	0.056853	0.03203	0.01785	0.0724	0.045724	0.124551	1.7105	86.1058	-2.125	10	-0.47	92
FI	89	R	FeMale	47	180	2.85336	1.96209	0.891264	0.974239	0.911788	0.948718	0.972603	0.687644	0.312356	756.996	386.853	0.015528	0.112799	0.186088	0.141502	0.07628	0.018387	0.706448	6.06814	194.215	-2.625	13	-2.34	87
GE	90	L	Male	59	180	3.63814	2.7617	0.876437	1.10297	1.10297	0.722222	0.977778	0.759098	0.240902	823.261	479.439	0.100136	0.07673	0.020179	0.012758	0.09302	0.114687	-0.153353	2.98623	180.659	-2.625	16	-7.37	97
GE	91	R	Male	57	180	2.91465	2.54729	0.367358	0.97509	0.940675	1	1	0.873962	0.126038	1068.59	560.654	0.009195	0.090717	0.103325	0.025948	0.008281	0.000182	0.997565	1.04449	303.368	-0.875	12	-7.59	79
SS	92	L	FeMale	78	180	2.34889	1.47462	0.874269	0.87884	0.842222	0.902778	0.971014	0.627795	0.372205	316.255	113.219	0.249439	0.135345	0.030904	0.025597	0.024234	0.188861	-0.180986	4.76252	206.511	-1	13	-8.83	95
GE	93	R	FeMale	79	180	1.91924	0.714754	1.20448	0.858385	0.713306	0.549296	0.983051	0.372415	0.627585	160.45	58.8608	0.058045	0.159624	0.209732	0.379094	0.311105	0.184666	-0.03906	5.82613	291.786	-0.625	13	-1.3	99
SS	94	R	FeMale	83	180	2.96581	2.91112	0.054692	1.05735	0.890401	0.978947	1	0.981559	0.018441	728.082	511.685	0.001672	0.007889	0.009057	0.01786	0.007215	0.002687	0.693836	0.091845	183.089	-0.875	11	-23.17	77
SS	95	L	Male	82	180	1.38577	1.04056	0.345207	0.685958	0.664521	0.90625	0.983871	0.750891	0.249109	641.591	264.381	0.095176	0.101599	0.03492	0.008575	0.041826	0.210302	-0.211699	2.19971	197.802	-1.875	16.3	-6.92	62
FI	96	R	Male	78	180	2.02724	1.75101	0.276225	0.875255	0.780633	0.959459	0.969697	0.863743	0.136257	649.39	467.889	0.021026	0.066204	0.053633	0.044238	0.017256	0.016479	0.562866	2.83027	261.634	-3.75	14	-12.91	69
GE	97	R	Male	65	180	3.26139	2.6608	0.60059	1.01343	1.01343	0.939759	0.987952	0.815848	0.184152	1110.11	620.745	0.012171	0.019419	0.073809	0.103779	0.035731	0.031803	-0.319687	4.21141	274.711	-1.375	20	-12.66	69
FI	98	L	Male	53	180	2.32709	1.42779	0.899299	0.87545	0.837387	0.753623	0.984848	0.613551	0.386449	695.882	428.649	0.112955	0.153107	0.142177	0.0553	0.09703	0.143572	0.038301	5.89253	219.98	-5.25	14	-1.26	81
MY	99	L	Male	68	180	3.01987	2.78738	0.232493	1.04157	0.924543	0.88764	1	0.923012	0.076988	579.58	270.753	0.008507	0.042456	0.038414	0.004823	0.044585	0.020634	0.476203	3.1392	181.434	1.75	15	-3.58	76
SS	100	R	Male	68	180	2.75491	2.48956	0.265348	1.01338	0.914243	0.923913	0.987952	0.903682	0.096318	472.761	244.277	0.005092	0.042627	0.041885	0.023377	0.047112	0.012767	0.546475	2.52307	132.529	0.375	15	-2.98	78
SS	101	L	FeMale	81	180	2.70072	2.24387	0.456851	0.960243	0.960243	0.878049	0.987805	0.830841	0.169159	618.088	333.048	0.074546	0.060423	0.045366	0.009857	0.042074	0.07211	-0.040979	3.68161	284.879	-2.5	16	-6.53	89
FI	102	R	Male	66	180	2.09867	1.72682	0.371851	0.85202	0.794451	0.959459	0.956522	0.822816	0.177184	578.1	288.666	0.02583	0.111942	0.040734	0.061977	0.029705	0.026289	0.592736	-2.06317	317.57	-4	14	-3.31	87
SS	103	R	FeMale	72	180	3.29888	3.13105	0.16783	1.02523	0.97011	1	0.988636	0.949125	0.050875	657.942	357.65	0.011151	0.018351	-1	0.032874	0.009668	0.005412	0.404298	2.51034	222.627	0	13	-3.12	72
FI	104	L	Male	63	180	2.01191	1.26615	0.745764	0.88706	0.734992	1	0.982759	0.629325	0.370675	378.012	188.777	0.307718	0.20052	0.020899	0.008805	0.004354	0.139988	0.21762	4.45315	367.975	-4.75	15	-9.55	77
SS	105	R	FeMale	54	180	2.07582	1.47875	0.597067	0.814459	0.778527	0.838235	0.969231	0.71237	0.28763	721.409	392.755	0.01826	0.02985	0.11103	0.140529	0.102165	0.08619	-0.541724	7.1129	213.975	-3.875	10	-3.29	84
MY	106	R	Male	64	180	2.92098	2.63553	0.285446	1.03345	0.924026	1.01177	1	0.902277	0.097723	840.483	607.07	0.002376	0.026603	0.045736	0.053464	0.024965	0.001053	0.950461	0.086538	265.895	-1.5	11	-7.26	77
GE	107	L	Male	49	180	1.98018	1.58847	0.39171	0.687216	0.830386	0.958333	0.965517	0.802184	0.197816	503.493	235.882	0.057922	0.122747	0.122713	0.031166	0.025784	0.020011	0.663315	11.5467	225.339	-6.625	13	-13.95	70
MY	108	R	FeMale	58	180	2.2306	1.76855	0.462046	0.970592	0.788606	0.9875	0.953846	0.79286	0.20714	664.402	392.843	0.018121	0.0374	0.09828	0.135397	0.014853	0.013598	0.423025	9.98638	361.1	-4.375	5	-21.55	86
FI	109	R	FeMale	60	180	2.22337	2.01909	0.204283	0.922356	0.748133	0.966667	0.972603	0.90812	0.09188	523.732	316.865	0.021196	0.035309	0.034378	0.022195	0.035883	0.008464	0.654424	3.49334	212.458	1.75	11	-16.63	98
GE	110	R	FeMale	70	180	2.21514	2.02301	0.192128	0.839736	0.862432	1	1	0.913266	0.086734	703.118	539.889	0.01165	0.052035	0.056601	0.026624	0.003466	0.001916	0.927586	1.67802	311.694	-0.5	12	-11.05	81
FI	111	L	Male	54	180	2.68985	2.27982	0.410035	0.951932	0.91171	0.985915	1	0.847562	0.152438	855.1	572.866	0.059654	0.097969	0.084813	0.007127	0.002464	0.00423	0.926826	1.43474	335.61	-7.875	12	-8.13	80
GE	112	R	Male	70	180	1.47359	1.27934	0.194252	0.71996	0.663713	0.90625	0.983051	0.868178	0.131822	896.736	567.685	0.006088	0.022643	0.059203	0.063095	0.039554	0.027798	-0.163397	2.76361	267.098	0.875	11	-15.02	73
FI	113	R	FeMale	69	180	2.18441	1.29087	0.893539	0.895275	0.75754	1	0.818182	0.590947	0.409053	415.04	170.535	0.111061	0.16027	0.17042	0.197169	0.047049	0.020673	0.886961	2.56304	308.427	-0.75	12	-7.18	98
