# Supplementary material for: OCT-Based Quantification and Classification of Optic Disc Structure in Glaucoma Patients
Source: PLoS One. 2016 Aug 24;11(8):e0160226. doi: 10.1371/journal.pone.0160226 (PMC4996503; doi:10.1371/journal.pone.0160226)
Supplement: S2 Table — (XLSX) [file pone.0160226.s002.xlsx]

## Sheet: Sheet1
teacher or student	disc 2 glaucoma1	ID	side	sex	age	S+C/2	IOP	MD	Disc Area	Cup Area	Rim Area	Disc Dia(V)	Disc Dia(H)	C/D Ratio(V)	C/D Ratio(H)	C/D Ratio(Area)	R/D Ratio(Area)	Max Cup Depth	Avg Cup Depth	R/D Average(SecT)	R/D Average(SecTS)	R/D Average(SecNS)	R/D Average(SecN)	R/D Average(SecNI)	R/D Average(SecTI)	Rim Decentering Ratio	Disc Angle(Horizontal)	Disc Height Difference
teacher	FI	1	L	F	76	1.375	13	-1.41	2.73436	2.01302	0.721338	0.909306	0.975039	1	0.865169	0.736195	0.263805	534.058	278.495	0.080871	0.086683	0.095209	0.077353	0.028025	0.054111	0.281787	-0.356629	271.848
teacher	FI	2	L	F	59	-4.5	11	-2.54	2.48889	1.16086	1.32803	0.944095	0.88279	0.571429	0.763889	0.466417	0.533583	624.99	348.845	0.148151	0.165147	0.143208	0.14007	0.198713	0.185637	-0.039371	3.7602	180.423
teacher	FI	3	L	F	73	1.25	13	-1.88	1.42784	0.701537	0.7263	0.679155	0.669019	0.776119	0.863636	0.491328	0.508672	463.925	282.1	0.221452	0.205511	0.191615	0.070432	0.087829	0.167403	0.082348	1.8368	232.566
teacher	FI	4	L	F	70	-0.125	13	-11.24	2.21508	1.31869	0.896389	0.932108	0.778723	0.683544	0.848485	0.595324	0.404676	663.94	345.567	0.10519	0.1673	0.046652	0.080269	0.156888	0.174534	0.012125	1.19186	358.079
teacher	FI	5	R	M	75	-1.125	17	-0.42	2.24694	1.37064	0.876308	0.914895	0.803323	0.829268	0.888889	0.61	0.39	447.347	235.871	0.068826	0.224517	0.163185	0.096093	0.10926	0.060079	0.506721	11.6987	194.82
teacher	FI	6	L	F	73	1.5	9	-5.28	1.99676	1.58515	0.411602	0.845531	0.757684	0.961039	0.927536	0.793865	0.206135	460.909	233.103	0.038136	0.087951	0.126408	0.04725	0.021787	0.035535	0.408545	0.150506	286.43
teacher	FI	7	R	F	66	-2.625	14	-2.96	2.58412	1.37071	1.21341	0.968861	0.896196	0.8625	0.783784	0.530437	0.469563	486.906	319.618	0.128999	0.137266	0.156162	0.179936	0.126618	0.062319	0.372879	6.72253	199.804
teacher	FI	8	L	M	62	-2.125	11	-0.8	2.64635	1.61975	1.0266	0.963471	0.875883	0.727273	0.885714	0.612069	0.387931	542.505	302.326	0.129475	0.104154	0.114654	0.071436	0.114148	0.13937	-0.050896	1.8235	157.904
teacher	FI	9	R	F	65	-6.875	12	-8.87	2.59039	1.25157	1.33882	0.959121	0.89518	0.813333	0.885714	0.483159	0.516841	425.122	184.094	0.135371	0.21923	0.203558	0.154157	0.086519	0.154141	0.138313	8.19315	258.954
teacher	FI	10	R	F	47	-2.625	13	-2.34	2.85336	1.65008	1.20328	0.974239	0.911788	0.871795	0.835616	0.578294	0.421706	697.675	389.895	0.079273	0.152019	0.182605	0.152378	0.108798	0.064834	0.367205	6.06814	194.215
teacher	FI	11	L	M	48	-1.875	16.3	-6.92	1.38577	0.730792	0.654973	0.685958	0.664521	0.75	0.935484	0.527356	0.472644	581.694	298.188	0.17397	0.186241	0.099728	0.064046	0.132271	0.248933	-0.017345	2.19971	197.802
teacher	FI	12	L	M	38	-2	15	-5.67	2.01019	1.43894	0.571249	0.812748	0.766305	0.971429	0.848485	0.715823	0.284177	504.227	312.524	0.155601	0.059201	0.063819	0.06437	0.009146	0.075282	-0.049383	1.10496	376.728
teacher	FI	13	L	F	62	2.25	11	-17.13	2.08786	1.45971	0.628149	0.910752	0.818653	0.988764	0.8625	0.699142	0.300858	524.098	305.587	0.194332	0.107076	0.047502	0.051385	0.02164	0.051063	0.424373	1.39641	166.841
teacher	FI	14	R	F	79	-0.5	12	-11.05	2.21514	1.94073	0.274414	0.839736	0.862432	0.986486	0.947368	0.876119	0.123881	643.174	497.85	0.037134	0.061218	0.055017	0.035834	0.011401	0.00285	0.908913	1.67802	311.694
teacher	FI	15	L	F	44	-5.25	11	-0.68	2.19242	1.3319	0.860515	0.859592	0.847312	0.942857	0.73913	0.607504	0.392496	496.898	223.415	0.109659	0.140965	0.147568	0.126466	0.042862	0.089841	0.188476	4.29095	213.556
teacher	FI	16	R	F	79	2.375	12	-8.5	2.31173	1.30545	1.00628	0.925781	0.855469	0.78481	0.849315	0.564707	0.435293	658.785	300.437	0.092909	0.201472	0.194527	0.132253	0.096941	0.066943	0.463236	3.54802	207.579
teacher	FI	17	L	M	65	-1.875	14	-4.22	1.54623	0.819238	0.72699	0.728693	0.650218	0.907692	0.810345	0.52983	0.47017	413.849	164.964	0.250965	0.175671	0.089664	0.084427	0.046168	0.17276	0.064058	4.77324	214.584
teacher	FI	18	L	M	78	-2.625	16	-13.94	2.05998	1.25515	0.804832	0.909037	0.724928	0.974684	0.968254	0.609301	0.390699	740.761	656.66	0.182651	0.219551	0.159846	0.050142	0.010599	0.074957	0.542139	4.67148	295.219
teacher	GE	19	L	F	38	-5.125	14	-1.98	2.18635	1.17121	1.01514	0.84375	0.855469	0.694444	0.835616	0.535693	0.464307	728.959	470.389	0.142372	0.166143	0.173149	0.089901	0.125327	0.147277	0.082059	5.65104	175.93
teacher	GE	20	R	M	57	-0.5	16	-1.78	2.64037	1.62256	1.01781	0.896028	0.929215	0.802469	0.797619	0.61452	0.38548	679.014	428.321	0.102055	0.096242	0.120684	0.110606	0.127828	0.098486	-0.043679	5.08875	142.029
teacher	GE	21	R	M	54	-0.125	20	-16.29	1.73899	1.43472	0.304271	0.722761	0.781048	0.983871	0.970149	0.82503	0.17497	875.69	443.815	0.019739	0.014699	0.031953	0.083624	0.114324	0.016884	-0.016768	1.06069	148.061
teacher	GE	22	L	M	78	-1	7	-15.03	2.48824	1.96148	0.526756	0.896157	0.87347	0.949367	0.922078	0.788302	0.211698	641.953	392.817	0.078823	0.094994	0.04895	0.032985	0.037735	0.046236	0.340589	2.19717	115.672
teacher	GE	23	L	F	81	1.375	12	-22	1.65689	1.42337	0.23352	0.766333	0.701572	0.816901	0.938462	0.859061	0.140939	786.554	471.092	0.012979	0.05032	0.02396	0.029643	0.067247	0.074414	-0.113402	0.615442	187.492
teacher	GE	24	R	F	66	-3.375	16	-2.93	3.47519	3.2125	0.262694	1.06471	1.01791	0.868132	0.977011	0.924409	0.075591	681.217	416.083	0.0158	0.009442	0.01671	0.009395	0.017674	0.069502	-0.74159	-4.89875	217.378
teacher	GE	25	L	F	45	-0.5	13	-10.91	2.31059	1.73913	0.571461	0.862749	0.840046	0.907895	0.959459	0.752677	0.247323	551.393	310.719	0.092084	0.080989	0.056009	0.04055	0.059708	0.071808	0.100311	2.37168	150.045
teacher	GE	26	R	M	58	-3	14	-14.38	2.188	1.72064	0.467361	0.846926	0.824036	0.945946	0.944444	0.786398	0.213602	694.047	508.923	0.033582	0.063059	0.116434	0.077877	0.056587	0.013823	0.723522	-0.986759	233.834
teacher	GE	27	L	M	63	0.75	13	-23.17	2.00678	1.7419	0.264887	0.858736	0.731086	0.932432	0.936508	0.868004	0.131996	842.99	567.094	0.012306	0.058907	0.047989	0.029767	0.040969	0.041172	0.202578	-0.794785	277.053
teacher	GE	28	R	M	52	-0.75	14	-8.02	2.07345	1.69023	0.383222	0.821534	0.775893	0.916667	0.926471	0.815176	0.184824	811.204	409.794	0.047361	0.054507	0.043045	0.051583	0.04023	0.052643	-0.01849	1.08049	171.208
teacher	GE	29	L	M	60	0.75	12	-12.31	1.95594	1.60549	0.350446	0.836879	0.75663	0.849315	0.984848	0.82083	0.17917	874.15	647.539	0.063599	0.07516	0.044131	0.012817	0.048559	0.057105	0.151073	2.85666	262.885
teacher	GE	30	R	M	57	-0.875	12	-7.59	2.91465	2.12111	0.79354	0.97509	0.940675	0.882353	0.97561	0.727741	0.272259	1008.61	605.415	0.041997	0.118903	0.123332	0.075687	0.088614	0.031734	0.548208	1.04449	303.368
teacher	GE	31	R	M	65	-1.375	20	-12.66	3.26139	2.58834	0.673046	1.01343	1.01343	0.939759	0.987952	0.793632	0.206368	1050.53	570.049	0.02599	0.067811	0.109087	0.081965	0.029102	0.018761	0.496636	4.21141	274.711
teacher	GE	32	R	M	59	-1.5	11	-7.26	2.92098	2.47692	0.44406	1.03345	0.924026	0.929412	0.947368	0.847976	0.152024	780.518	580.106	0.024648	0.054824	0.070951	0.046341	0.041074	0.020748	0.599245	0.086538	265.895
teacher	GE	33	L	M	83	-7.875	12	-8.13	2.68985	2.16684	0.523015	0.951932	0.91171	0.971831	0.955882	0.80556	0.19444	795.144	537.058	0.080076	0.089325	0.078661	0.02789	0.005039	0.023048	0.575953	1.43474	335.61
teacher	GE	34	R	M	49	0.875	11	-15.02	1.47359	1.11331	0.360284	0.71996	0.663713	0.828125	1	0.755507	0.244493	836.886	584.611	0.009815	0.067699	0.146818	0.101441	0.038444	0.057371	0.026617	2.76361	267.098
teacher	GE	35	L	M	72	0.75	13	-16.08	2.60215	2.18092	0.421238	0.922429	0.877975	0.975904	0.962025	0.838119	0.161881	945.707	732.133	0.077987	0.060597	0.071602	0.017929	0.006472	0.012215	0.663223	2.29763	250.909
teacher	GE	36	L	F	37	-2.5	19	-0.78	2.1124	1.1998	0.9126	0.852193	0.84083	0.733333	0.878378	0.56798	0.43202	647.785	402.82	0.167577	0.129852	0.138099	0.052988	0.117193	0.176787	-0.088354	1.85958	150.524
teacher	MY	37	L	F	65	-5.375	17	-0.58	3.83229	2.35123	1.48105	1.12491	1.06311	0.758242	0.988372	0.613534	0.386466	501.294	246.613	0.121461	0.166179	0.126431	0.050061	0.132884	0.10643	0.226499	10.1181	293.522
teacher	MY	38	R	M	60	-6.125	16	-12.49	5.06919	4.09872	0.970468	1.2516	1.38063	0.979381	0.981308	0.808556	0.191444	905.093	415.781	0.008208	0.041988	0.102852	0.113962	0.026173	0.006445	0.737222	11.4933	375.938
teacher	MY	39	L	F	68	-5.75	12	-11.06	2.04339	1.4841	0.559286	0.846004	0.809747	0.914286	0.895522	0.726295	0.273705	396.946	205.394	0.098825	0.133149	0.071694	0.032627	0.039612	0.086567	0.247378	9.04503	273.486
teacher	MY	40	L	F	55	-3.75	15	-8.4	3.01538	2.00056	1.01481	1.01072	0.986368	0.855422	0.987654	0.663454	0.336546	822.899	418.192	0.123199	0.14176	0.134471	0.03885	0.058629	0.098787	0.2121	11.4924	257.917
teacher	MY	41	L	F	65	-4.5	12	-5.57	3.57917	2.15204	1.42713	1.10925	1.09719	0.826087	0.747253	0.601267	0.398733	566.155	266.189	0.131558	0.136712	0.137862	0.102587	0.090218	0.064776	0.360477	6.81685	231.079
teacher	MY	42	R	M	25	-1.625	18	-1.4	2.26282	1.33927	0.92355	0.828386	0.853114	0.865672	0.913043	0.591859	0.408141	478.971	267.604	0.063628	0.16663	0.181109	0.143405	0.123625	0.058486	0.431548	5.35362	216.336
teacher	MY	43	R	F	71	-3.75	8	-12	1.53193	0.97838	0.553553	0.78255	0.672504	0.875	0.945455	0.638657	0.361343	588.474	408.608	0.034047	0.124756	0.152415	0.18578	0.088175	0.026952	0.652336	14.175	286.227
teacher	MY	44	R	M	72	-1.375	11	-8.89	1.95177	1.13408	0.817692	0.797026	0.808747	0.705882	0.84058	0.581052	0.418948	407.448	231.248	0.097099	0.169302	0.154243	0.092455	0.138606	0.126702	0.160335	4.76733	138.207
teacher	MY	45	L	M	47	-3.625	9.5	-10.59	1.94867	1.21162	0.737051	0.934622	0.694652	0.864865	0.909091	0.621767	0.378233	356.464	186.682	0.150631	0.152411	0.149753	0.039572	0.100592	0.063338	0.344398	16.0488	293.063
teacher	MY	46	L	F	63	-2.625	14	-10.25	2.46288	1.47725	0.985633	0.935893	0.843459	1	0.767123	0.599805	0.400195	572.314	243.382	0.116156	0.184854	0.187803	0.122983	0.066164	0.02045	0.794647	7.80985	405.393
teacher	MY	47	R	F	54	-1.75	14	-1.88	3.56438	3.08517	0.47921	1.07849	0.98954	0.989691	0.977528	0.865556	0.134444	736.19	443.571	0.010276	0.037454	0.074533	0.065193	0.011333	0.0056	0.746353	8.36431	243.741
teacher	MY	48	L	F	49	-6.375	14.7	-1.09	3.34355	2.66097	0.682577	1.07781	0.996976	0.8625	0.959459	0.795852	0.204148	769.59	458.526	0.083094	0.048044	0.018402	0.031884	0.086651	0.050259	0.038892	6.11576	284.367
teacher	MY	49	L	F	60	-7.75	15	-18.62	2.98624	2.54826	0.43798	0.967488	1.00619	0.973333	1	0.853334	0.146666	578.344	287.882	0.035253	0.109784	0.061127	0.014523	0.015145	0.038994	0.473885	0.231682	243.044
teacher	MY	50	L	M	74	-6.875	16	-12.14	3.13781	2.26653	0.871276	1.11432	0.99493	0.77381	0.906667	0.72233	0.27767	357.425	143.271	0.059758	0.073711	0.0992	0.06299	0.07856	0.095065	-0.127542	6.1193	153.895
teacher	MY	51	L	M	44	-5.25	14	-1.26	2.32709	1.22029	1.1068	0.87545	0.837387	0.724638	0.787879	0.524384	0.475616	636.517	431.545	0.102617	0.190573	0.167706	0.125282	0.166375	0.130267	0.165474	5.89253	219.98
teacher	MY	52	R	F	47	-3.875	10	-3.29	2.07582	1.30567	0.770147	0.814459	0.778527	0.764706	0.892308	0.628991	0.371009	662.485	374.719	0.069066	0.05335	0.110995	0.134087	0.138663	0.126166	-0.375045	7.1129	213.975
teacher	MY	53	R	M	62	-6.125	17	-8.97	2.38037	1.22609	1.15427	0.910946	0.868245	0.875	0.95082	0.515086	0.484914	465.432	231.397	0.042498	0.240504	0.233744	0.195576	0.184114	0.033617	0.735196	12.8373	305.971
teacher	MY	54	L	F	57	-4.75	14	-16.78	2.44471	1.82556	0.619152	0.941195	0.867855	0.961039	0.929577	0.746738	0.253262	649.087	378.22	0.098615	0.147147	0.11497	0.036156	0.012422	0.022056	0.770531	8.15916	274.208
teacher	SS	55	L	F	79	-2.125	17	-14.41	2.63939	2.18008	0.459307	0.977174	0.902007	0.897436	0.930556	0.82598	0.17402	471.07	238.756	0.068413	0.104242	0.11131	0.025878	0.024522	0.027844	0.577644	3.72477	209.023
teacher	SS	56	L	F	68	-6.25	10	-21.85	2.41868	2.00624	0.41244	0.976622	0.830129	0.9	0.852941	0.829477	0.170523	540.036	255.982	0.074132	0.023775	0.006206	0.053136	0.021041	0.074625	-0.460346	2.21767	167.665
teacher	SS	57	R	F	58	0	14	-5.94	2.07212	1.45107	0.621048	0.794254	0.81572	0.986486	0.986842	0.700284	0.299716	300.565	149.234	0.057122	0.175521	0.144403	0.099718	0.049929	0.004046	0.947625	-0.069583	254.447
teacher	SS	58	R	F	72	-1.125	10	-5.92	2.00764	1.03916	0.968474	0.842655	0.798304	0.947368	0.944444	0.517605	0.482395	446.608	235.323	0.066093	0.130971	0.141216	0.255216	0.284389	0.05404	0.411456	2.0401	351.619
teacher	SS	59	R	F	70	-6.25	16	-23.17	2.62378	2.14112	0.482656	0.940739	0.877176	1	0.971014	0.816046	0.183954	540.365	256.95	0.013781	0.082812	0.131538	0.078598	0.013463	0.008122	0.843925	1.2941	252.605
teacher	SS	60	L	M	72	-7.375	15	-19.85	3.39719	2.99424	0.402946	1.13864	0.964494	0.988235	0.875	0.881388	0.118612	500.199	290.305	0.037368	0.033248	0.031086	0.054848	0.030982	0.00346	0.850482	4.82745	225.505
teacher	SS	61	R	F	69	-0.875	15	-18.52	2.11623	1.90204	0.214193	0.878149	0.789222	0.987342	0.943662	0.898786	0.101214	548.67	374.991	0.012234	0.053081	0.056477	0.026826	0.012906	0.004035	0.860927	0.350406	217.662
teacher	SS	62	L	M	74	-3.25	14	-3.67	3.18502	2.49683	0.688188	1.0122	1.0363	1	0.965116	0.78393	0.21607	377.951	196.257	0.139291	0.047336	0.008038	0.027591	0.009912	0.106644	-0.314148	4.87198	322.127
teacher	SS	63	R	M	34	-1.25	13.3	-3.91	3.21317	1.91173	1.30144	1.04143	1.02697	0.666667	0.985915	0.594967	0.405033	311.845	144.94	0.034173	0.131839	0.156255	0.14108	0.191847	0.119289	0.120189	-0.443876	149.936
teacher	SS	64	L	F	70	-0.875	11.3	-22.8	2.03495	0.965997	1.06895	0.883797	0.769018	0.987013	0.61194	0.474703	0.525297	355.928	163.459	0.16905	0.175534	0.211005	0.238365	0.076409	0.057322	0.477864	2.14567	304.199
teacher	SS	65	R	M	42	-2.5	12	-1.94	1.72982	1.51904	0.210778	0.765302	0.800623	0.892308	0.941176	0.87815	0.12185	337.29	209.891	0.007947	0.035774	0.071116	0.040521	0.054159	0.013555	0.522991	2.20481	246.698
teacher	SS	66	R	F	59	-0.625	13	-1.3	1.91924	0.303222	1.61602	0.858385	0.713306	0.43662	0.423729	0.157991	0.842009	101.583	45.5566	0.280309	0.234788	0.284306	0.420394	0.335013	0.264042	-0.019646	5.82613	291.786
teacher	SS	67	L	M	83	1.75	15	-3.58	3.01987	2.30082	0.71905	1.04157	0.924543	0.775281	0.987342	0.761894	0.238106	519.762	259.288	0.064129	0.131613	0.048788	0.014074	0.079894	0.0916	0.183559	3.1392	181.434
teacher	SS	68	L	F	78	-2.5	16	-6.53	2.70072	1.88664	0.814076	0.960243	0.960243	0.719512	0.987805	0.698571	0.301429	558.46	326.106	0.126958	0.056832	0.055511	0.027189	0.121818	0.143582	-0.361018	3.68161	284.879
teacher	SS	69	R	M	66	-3.125	15	-4.12	1.97032	1.07657	0.893746	0.874189	0.751063	0.732394	0.934426	0.546395	0.453605	318.481	182.092	0.029424	0.109441	0.148045	0.266069	0.181888	0.087701	0.152061	-0.130967	258.994
teacher	SS	70	L	F	61	0.625	12	-13.96	2.97528	2.49654	0.478739	1.00774	0.91227	0.968421	0.918605	0.839095	0.160905	583.408	335.585	0.031638	0.057701	0.05461	0.046091	0.02841	0.036784	0.263017	0.704469	120.223
teacher	SS	71	R	M	81	-1.125	10	-13.69	2.60703	2.1612	0.445827	0.976211	0.838393	0.964706	0.986301	0.828991	0.171009	474.311	213.529	0.011123	0.017158	0.070713	0.081547	0.082989	0.013567	0.123782	1.82886	271.074
teacher	SS	72	L	M	80	-0.5	16	-1.67	2.59342	1.74986	0.84356	1.01385	0.842978	0.674157	0.972973	0.674731	0.325269	386.297	159.235	0.107725	0.085765	0.040774	0.034897	0.111516	0.207443	-0.342101	0.96765	187.2
student	FI	73	L	M	47	-0.125	14	-4.5	2.05658	1.23379	0.822788	0.884396	0.735083	0.792208	0.890625	0.599923	0.400077	493.938	273.162	0.105989	0.160578	0.155802	0.078634	0.091672	0.109559	0.199492	0.891135	164.097
student	FI	74	L	M	45	-4	12	-4.88	2.01686	1.25521	0.761647	0.836387	0.824088	0.720588	0.865672	0.622361	0.377639	558.888	199.636	0.109197	0.137549	0.074478	0.083097	0.141886	0.102326	0.263107	-3.59819	183.387
student	FI	75	L	F	69	-3	12	-1.38	1.74764	1.0912	0.656442	0.770985	0.781844	0.943662	0.875	0.624384	0.375616	633.642	430.134	0.161861	0.155929	0.145573	0.069325	0.021873	0.089499	0.270782	2.01176	340.22
student	FI	76	L	F	63	-3.875	11	-2.51	2.37271	1.2458	1.12691	0.883389	0.83362	0.830986	0.925373	0.525054	0.474946	574.655	259.144	0.19794	0.205287	0.16281	0.068393	0.09838	0.12857	0.233001	3.90937	213.591
student	FI	77	R	M	36	-1.375	15	-10.67	2.4853	1.50844	0.976862	0.908972	0.884733	0.906667	0.780822	0.606944	0.393056	593.916	367.756	0.099105	0.174621	0.152995	0.135117	0.065617	0.039754	0.589002	2.84364	209.628
student	FI	78	L	M	49	-5.625	12	-6.76	2.32269	1.37294	0.949751	0.835635	0.874203	0.907692	0.941176	0.591098	0.408902	454.403	220.469	0.222364	0.18253	0.098958	0.05361	0.032413	0.112945	0.232846	5.56907	317.158
student	FI	79	L	F	65	-1.5	13	-7.97	2.37946	1.61479	0.764663	0.870603	0.894133	1	0.815789	0.67864	0.32136	679.64	433.646	0.153287	0.09896	0.065664	0.094296	0.007883	0.054397	0.296147	5.63988	317.77
student	FI	80	R	F	69	-0.75	12	-7.18	2.18441	0.960464	1.22395	0.895275	0.75754	0.897436	0.621212	0.43969	0.56031	355.172	156.506	0.18673	0.191087	0.203446	0.239874	0.127796	0.050659	0.558402	2.56304	308.427
student	FI	81	R	F	44	-0.875	12	-6.21	2.31072	1.3796	0.931114	0.905428	0.806052	0.939024	0.849315	0.597045	0.402955	577.112	372.912	0.100704	0.173209	0.177709	0.155447	0.066639	0.021482	0.736044	6.79343	373.226
student	FI	82	L	F	76	-6.5	10	-4.49	2.20959	1.06113	1.14846	0.861273	0.835564	0.940299	0.738462	0.480238	0.519762	467.539	202.921	0.184127	0.196511	0.231018	0.16828	0.038006	0.103533	0.380422	8.34421	267.536
student	FI	83	L	F	43	-3.375	13	-4.18	2.23901	1.55113	0.687881	0.902344	0.84375	0.883117	0.902778	0.692775	0.307225	485.579	310.083	0.04981	0.188797	0.182043	0.055274	0.039053	0.066501	0.465552	6.55604	344.025
student	FI	84	L	F	38	-0.75	14	0.92	2.88467	1.96778	0.916894	0.953864	0.918094	0.825	0.896104	0.68215	0.31785	593.916	367.823	0.092191	0.116611	0.114037	0.054934	0.053472	0.126602	-0.040226	1.73223	287.92
student	FI	85	L	F	55	-5.5	13	-8.87	2.47866	1.72192	0.756735	0.868902	0.881495	0.971014	0.857143	0.694699	0.305301	684.819	418.507	0.086344	0.147919	0.116098	0.077131	0.029554	0.050033	0.507414	-1.18672	144.83
student	FI	86	R	F	42	-2.5	13	-11.23	1.67695	0.982492	0.694459	0.822363	0.660207	0.647887	0.824561	0.58588	0.41412	713.861	517.533	0.080079	0.053243	0.097418	0.149867	0.190319	0.152395	-0.412306	5.48969	391.131
student	FI	87	R	M	78	-3.75	14	-12.91	2.02724	1.70128	0.325958	0.875255	0.780633	0.986486	0.924242	0.839211	0.160789	590.944	418.811	0.046989	0.070131	0.028495	0.069599	0.011802	0.010842	0.701462	2.83027	261.634
student	GE	88	L	F	53	-3.625	13	-0.37	2.60402	1.41299	1.19103	0.967192	0.891121	0.752809	0.914634	0.54262	0.45738	775.114	466.865	0.151861	0.238765	0.180099	0.058674	0.093386	0.144021	0.190696	6.84878	208.31
student	GE	89	R	F	61	-0.375	11	-2.62	1.99183	1.43243	0.559398	0.812537	0.836792	0.80597	0.971014	0.719154	0.280846	831.22	556.208	0.005101	0.038598	0.118914	0.1088	0.18966	0.07493	-0.305073	3.58642	177.48
student	GE	90	L	F	66	-1.5	21	-5.32	3.24109	2.82884	0.412255	1.02145	1.00914	0.795181	1	0.872804	0.127196	676.272	431.042	0.017825	0.029831	0.019986	0.01627	0.072165	0.089516	-0.445692	0.112223	252.334
student	GE	91	R	M	70	1.25	12	-14.33	2.36496	2.11613	0.248822	0.866765	0.866765	0.987342	0.949367	0.894788	0.105212	732.894	560.319	0.030914	0.046641	0.039331	0.029393	0.009264	0.005307	0.784914	1.25409	187.138
student	GE	92	L	F	69	0.25	14	-17.42	2.01697	1.62942	0.387551	0.875662	0.752171	0.910256	0.850746	0.807855	0.192145	830.162	608.833	0.054956	0.050099	0.043346	0.056098	0.049906	0.04637	0.105985	-0.613358	176.066
student	GE	93	L	M	71	-1	9	-25.33	3.45649	3.19302	0.263469	1.11554	1.01853	0.945652	0.988095	0.923775	0.076225	581.827	417.34	0.022998	0.027484	0.005402	0.003233	0.02001	0.048496	-0.296469	1.37843	180.537
student	GE	94	L	M	58	-3.375	14	-5.07	2.32878	1.73195	0.596833	0.855554	0.878677	0.851351	0.934211	0.743715	0.256285	612.191	416.766	0.09352	0.073616	0.05619	0.040526	0.070296	0.088825	-0.077839	-0.441295	336.379
student	GE	95	L	F	56	-1.5	14	-21.65	2.42815	2.12676	0.301386	0.892576	0.848498	0.888889	1	0.875878	0.124122	979.388	696.306	0.036073	0.04091	0.045972	0.004125	0.028221	0.063596	-0.215548	1.23253	202.751
student	GE	96	L	M	66	1.625	15	-6.22	2.36839	1.8814	0.486992	0.873707	0.815459	0.893333	0.942857	0.794379	0.205621	605.738	389.06	0.051184	0.068755	0.090757	0.034974	0.05112	0.0564	0.084488	8.38862	295.569
student	GE	97	R	M	55	-3.25	12	-12.52	2.62476	1.84955	0.775209	0.910186	0.921707	0.924051	0.875	0.704655	0.295345	659.843	463.159	0.05476	0.08915	0.168293	0.097647	0.031935	0.062613	0.188165	1.34352	282.561
student	GE	98	L	M	58	-2.625	13	-3.33	2.52617	2.00978	0.516391	0.988288	0.855712	0.768293	0.985915	0.795584	0.204416	546.662	395.864	0.047481	0.09547	0.06083	0.018245	0.04888	0.08855	0.032388	1.42674	187.541
student	GE	99	L	F	55	-5.5	13	-8.87	2.86241	1.88335	0.979061	0.969644	0.90668	0.896104	0.777778	0.65796	0.34204	700.142	362.654	0.104892	0.136761	0.068113	0.108234	0.049949	0.079708	0.289775	-0.714874	118.463
student	GE	100	L	M	59	-2.625	16	-7.37	3.63814	2.3616	1.27655	1.10297	1.10297	0.633333	0.855556	0.649122	0.350878	763.501	492.414	0.116126	0.094543	0.052265	0.065054	0.147638	0.129561	-0.103761	2.98623	180.659
student	GE	101	L	M	57	-1.25	12	-7.52	3.46377	2.44509	1.01867	1.09315	1.02411	0.968421	0.910112	0.705906	0.294094	948.17	620.714	0.093685	0.146728	0.155082	0.057815	0.025098	0.026943	0.638373	2.17847	201.76
student	GE	102	L	M	65	-2.5	12	-24.08	2.59668	2.35393	0.242754	0.897444	0.885316	0.945946	1	0.906514	0.093486	850.858	488.414	0.023229	0.041424	0.039259	0.006906	0.032565	0.028297	0.204291	0.700426	198.756
student	MY	103	L	M	65	-4.75	15	-9.55	2.01191	1.12033	0.891577	0.88706	0.734992	0.885714	0.948276	0.55685	0.44315	318.376	145.025	0.306811	0.204662	0.038925	0.043081	0.061645	0.165685	0.137798	4.45315	367.975
student	MY	104	L	F	69	0.125	13	-1.33	2.15864	1.19971	0.958924	0.852912	0.786452	0.662338	0.760563	0.555773	0.444227	405.605	277.467	0.120694	0.116574	0.124169	0.10839	0.165043	0.155725	-0.078124	6.10177	204.207
student	MY	105	R	F	62	-3.375	9	-3.58	2.21232	1.27309	0.93923	0.849052	0.849052	0.779412	0.823529	0.575455	0.424545	482.875	295.273	0.11371	0.225984	0.218036	0.064175	0.084211	0.146185	0.188292	5.82055	280.752
student	MY	106	R	F	42	-7.5	15	-10.87	2.66546	1.5331	1.13236	0.937178	0.924513	0.959459	0.945205	0.575172	0.424828	623.857	330.69	0.046512	0.187672	0.241166	0.205722	0.082563	0.015405	0.823274	10.6864	312.969
student	MY	107	R	F	60	-1.625	12	-0.93	1.91297	1.02398	0.888983	0.820349	0.741686	0.808219	0.818182	0.535285	0.464715	581.735	315.532	0.097786	0.210056	0.221743	0.136056	0.116582	0.075129	0.381295	6.3237	194.978
student	MY	108	L	M	55	-1	12	-26.23	1.66947	1.22057	0.448905	0.854221	0.698908	0.896104	0.793651	0.731109	0.268891	579.85	334.429	0.089071	0.075792	0.067814	0.083253	0.041637	0.069177	0.213226	6.7069	402.698
student	MY	109	R	M	72	-2.75	9.5	-4.58	1.88771	1.3152	0.572508	0.857588	0.681025	1.01471	0.944444	0.696718	0.303282	310.933	163.649	0.022724	0.090917	0.159109	0.161693	0.082851	0.007672	0.876766	10.5355	281.326
student	MY	110	R	F	73	-2.625	11	-0.46	2.37001	1.43023	0.93978	0.926519	0.795856	0.75641	0.955224	0.603471	0.396529	578.85	304.422	0.054195	0.140138	0.111729	0.14808	0.110088	0.121038	-0.005425	6.2208	264.264
student	MY	111	L	F	50	-7.5	13	-21.54	3.47344	2.46813	1.00532	1.0318	1.05696	0.817073	0.988095	0.710571	0.289429	718.757	363.585	0.109698	0.122629	0.061073	0.031681	0.075301	0.095833	0.147182	5.86873	227.3
student	MY	112	R	M	49	-6.125	12	-13.52	2.88216	2.14475	0.737408	0.94338	0.969226	0.931507	0.946667	0.744148	0.255852	567.708	273.756	0.038173	0.047823	0.116672	0.136301	0.029317	0.033467	0.098387	11.5767	324.573
student	MY	113	R	F	41	-6.5	22	0.44	1.76857	0.555803	1.21276	0.729251	0.781341	0.303571	0.6	0.314268	0.685732	678.634	240.079	0.227007	0.210459	0.180172	0.18089	0.329518	0.341055	-0.154988	6.70035	406.232
student	MY	114	R	M	69	-3	16	-8.71	3.02977	1.78542	1.24436	1.11713	0.924524	0.908046	0.888889	0.58929	0.41071	670.88	335.604	0.093581	0.208098	0.235854	0.117381	0.073074	0.026835	0.691527	10.6201	264.882
student	MY	115	R	M	70	-7.5	16	-4.62	3.5314	2.80967	0.721738	1.06389	1.03729	0.9375	0.974359	0.795623	0.204377	669.627	385.658	0.016131	0.027011	0.069108	0.109841	0.077389	0.01847	0.184705	7.09716	235.416
student	MY	116	R	M	50	-5.5	16	-21.38	2.17323	1.60392	0.569304	0.943907	0.735512	0.948052	0.983333	0.738038	0.261962	577.861	369.259	0.021007	0.053373	0.096146	0.146938	0.097814	0.012721	0.607368	9.99413	267.648
student	MY	117	L	M	28	-4.25	8	-9.52	3.23029	1.75869	1.47159	1.05496	1.04177	0.6625	0.835443	0.544439	0.455561	367.791	160.153	0.125004	0.103473	0.155196	0.122418	0.142829	0.188239	-0.165541	1.22744	279.495
student	SS	118	L	M	79	0	8	-3.06	3.01409	1.94927	1.06482	0.966061	0.999761	0.627907	0.94382	0.646718	0.353282	319.058	133.208	0.109682	0.077927	0.093815	0.040102	0.15403	0.190304	-0.353949	2.69821	178.407
student	SS	119	R	F	69	-7.25	11	-12.36	3.09781	1.47395	1.62386	0.980274	1.03256	0.506667	0.78481	0.475804	0.524196	267.724	117.972	0.10878	0.052781	0.111731	0.231408	0.23359	0.22938	-0.574036	2.87893	250.534
student	SS	120	R	M	74	-4.125	15	-1.21	3.52653	2.5402	0.98633	1.07012	1.05795	1.01136	0.977011	0.720312	0.279688	340.268	176.263	0.044129	0.111815	0.108136	0.151434	0.030106	0.014469	0.920232	0.405593	306.683
student	SS	121	R	M	76	-0.375	14	-15.37	1.9984	1.77562	0.222775	0.844406	0.749262	0.901408	1	0.888523	0.111477	489.655	260.662	0.003588	0.00833	0.008067	0.071016	0.050769	0.023196	-0.447124	2.38708	205.819
student	SS	122	L	F	81	-0.75	14	-17.6	2.12209	1.86017	0.26192	0.839621	0.729144	1	0.984848	0.876574	0.123426	337.456	152.307	0.041186	0.065167	0.028367	0.021324	0.016198	0.030244	0.378626	1.61515	197.222
student	SS	123	R	F	78	-0.25	13	-14.06	3.11637	2.29236	0.824006	1.17505	0.89528	0.971429	0.9375	0.735588	0.264412	473.026	222.139	0.018983	0.081042	0.132918	0.089081	0.1186	0.02158	0.564254	3.87281	189.283
student	SS	124	R	M	65	0.875	10	-6.63	1.94088	1.16319	0.777693	0.805645	0.794298	0.591549	0.985714	0.59931	0.40069	496.233	220.565	0.029794	0.036357	0.125078	0.167752	0.244075	0.161066	-0.5835	3.43729	270.256
student	SS	125	R	F	75	1.125	12	-8.58	1.99317	1.26856	0.724605	0.81642	0.783763	0.906667	0.791667	0.636456	0.363544	355.715	190.502	0.104813	0.129297	0.121113	0.104521	0.107849	0.041825	0.480085	0.446631	259.849
student	SS	126	R	M	70	-2.125	15	-2.34	2.95616	2.33213	0.624026	0.971441	0.971441	0.925926	0.876543	0.788906	0.211094	521.981	333.884	0.06072	0.06512	0.04983	0.056315	0.020623	0.078504	-0.109635	0.145142	136.517
student	SS	127	L	F	72	0.875	10	-19.12	1.93989	1.75755	0.18234	0.809808	0.745876	0.973684	0.985714	0.906005	0.093995	427.76	140.584	0.037574	0.05892	0.053906	0.004532	0.010368	0.008604	0.875069	3.7344	149.184
student	SS	128	R	M	80	0.125	13	-7.76	2.23614	1.77089	0.465249	0.84255	0.819145	0.888889	0.957143	0.791941	0.208059	513.994	280.586	0.033449	0.097449	0.094463	0.049897	0.03849	0.045574	0.310049	2.13089	129.801
student	SS	129	L	F	78	-1	13	-8.83	2.34889	0.886858	1.46203	0.87884	0.842222	0.791667	0.652174	0.377565	0.622435	257.113	106.261	0.322398	0.218603	0.054303	0.190709	0.161176	0.21396	-0.03158	4.76252	206.511
student	SS	130	L	F	83	-0.5	11	-14.77	3.1043	2.93178	0.172524	1.09934	0.931074	0.897959	0.987952	0.944424	0.055576	694.237	356.21	0.012272	0.037439	0.011919	0.003182	0.029012	0.021321	0.413748	2.38649	172.021
student	SS	131	R	M	68	0.375	15	-2.98	2.75491	1.82389	0.931023	1.01338	0.914243	0.793478	0.963855	0.66205	0.33795	412.882	257.608	0.031298	0.127766	0.132125	0.119803	0.126922	0.059485	0.352859	2.52307	132.529
student	SS	132	R	F	72	0	13	-3.12	3.29888	2.62227	0.676607	1.02523	0.97011	0.989247	0.954545	0.794898	0.205102	598.17	359.64	0.031535	0.073435	0.088394	0.08794	0.034398	0.005228	0.864419	2.51034	222.627
