# Supplementary material for: OCT-Based Quantification and Classification of Optic Disc Structure in Glaucoma Patients
Source: PLoS One. 2016 Aug 24;11(8):e0160226. doi: 10.1371/journal.pone.0160226 (PMC4996503; doi:10.1371/journal.pone.0160226)
Supplement: S3 Table — (XLSX) [file pone.0160226.s003.xlsx]

## Sheet: 20 reproducibility
ID	Disc Area A1	Disc Area A2	Disc Area B	Cup Area A1	Cup Area A2	Cup Area B	Rim Area A1	Rim Area A2	Rim Area B	Disc Dia(V) A1	Disc Dia(V) A2	Disc Dia(V) B	Disc Dia(H) A1	Disc Dia(H) A2	Disc Dia(H) B	C/D Ratio(V) A1	C/D Ratio(V) A2	C/D Ratio(V) B	C/D Ratio(H) A1	C/D Ratio(H) A2	C/D Ratio(H) B	C/D Ratio(Area) A1	C/D Ratio(Area) A2	C/D Ratio(Area) B	R/D Ratio(Area) A1	R/D Ratio(Area) A2	R/D Ratio(Area) B	Max Cup Depth A1	Max Cup Depth A2	Max Cup Depth B	Avg Cup Depth A1	Avg Cup Depth A2	Avg Cup Depth B	R/D Average(SecT) A1	R/D Average(SecT) A2	R/D Average(SecT) B	R/D Average(SecTS) A1	R/D Average(SecTS) A2	R/D Average(SecTS) B	R/D Average(SecNS) A1	R/D Average(SecNS) A2	R/D Average(SecNS) B	R/D Average(SecN) A1	R/D Average(SecN) A2	R/D Average(SecN) B	R/D Average(SecNI) A1	R/D Average(SecNI) A2	R/D Average(SecNI) B	R/D Average(SecTI) A1
1	2.74739	2.86052	3.01409	1.89608	1.92964	1.94927	0.851317	0.930877	1.06482	0.909895	0.943595	0.966061	0.932362	0.932362	0.999761	0.592593	0.595238	0.627907	0.975904	0.987952	0.94382	0.690137	0.674578	0.646718	0.309863	0.325422	0.353282	317.377	318.407	319.058	135.696	135.269	133.208	0.115324	0.1098	0.109682	0.021651	0.030511	0.077927	0.061511	0.093815	0.080967	0.031529	0.036339	0.040102	0.184226	0.166374	0.15403	0.218582
2	2.40136	2.40939	2.60402	1.43094	1.52023	1.41299	0.970418	0.889166	1.19103	0.912855	0.923723	0.967192	0.869386	0.858519	0.891121	0.666667	0.670588	0.752809	0.95	0.936709	0.914634	0.595889	0.630959	0.54262	0.404111	0.369041	0.45738	751.914	766.66	775.114	461.909	430.138	466.865	0.127726	0.104588	0.151861	0.154936	0.16157	0.238765	0.098591	0.180099	0.10904	0.0451	0.046171	0.058674	0.150047	0.125001	0.093386	0.179463
3	1.92763	1.88542	1.99183	1.49089	1.48817	1.43243	0.436737	0.397248	0.559398	0.80041	0.764028	0.812537	0.812537	0.776155	0.836792	0.863636	0.857143	0.80597	0.970149	0.984375	0.971014	0.773433	0.789305	0.719154	0.226567	0.210695	0.280846	826.412	827.38	831.22	562.277	529.31	556.208	0.006276	0.006802	0.005101	0.033652	0.035409	0.038598	0.120277	0.118914	0.084408	0.087126	0.083124	0.1088	0.111514	0.119075	0.18966	0.041037
4	1.81113	1.82803	1.9984	1.66275	1.62371	1.77562	0.148375	0.204316	0.222775	0.808727	0.773048	0.844406	0.749262	0.737369	0.749262	0.911765	0.938462	0.901408	0.984127	1	1	0.918076	0.888231	0.888523	0.081924	0.111769	0.111477	485.348	484.263	489.655	270.779	276.82	260.662	0.003703	0.003724	0.003588	0.009828	0.012513	0.00833	0.009234	0.008067	0.007651	0.04629	0.076288	0.071016	0.037028	0.041212	0.050769	0.023552
5	1.74764	1.86969	1.74764	1.0912	1.1274	1.0912	0.656442	0.742285	0.656442	0.770985	0.82528	0.770985	0.781844	0.727549	0.781844	0.943662	0.881579	0.943662	0.875	0.865672	0.875	0.624384	0.602989	0.624384	0.375616	0.397011	0.375616	633.642	634.386	633.642	430.134	412.549	430.134	0.161861	0.140998	0.161861	0.155929	0.173938	0.155929	0.145573	0.145573	0.166318	0.069325	0.07289	0.069325	0.021873	0.034043	0.021873	0.089499
6	1.94694	1.88095	1.91297	1.05366	1.09319	1.02398	0.893277	0.787766	0.888983	0.797874	0.786636	0.820349	0.809112	0.775399	0.741686	0.788732	0.814286	0.808219	0.763889	0.797101	0.818182	0.541188	0.581188	0.535285	0.458812	0.418812	0.464715	589.851	586.935	581.735	324.018	305.647	315.532	0.100385	0.101794	0.097786	0.188293	0.164585	0.210056	0.174529	0.221743	0.157493	0.14379	0.118508	0.136056	0.151915	0.124291	0.116582	0.063892
7	2.08768	2.15392	2.37001	1.23242	1.26452	1.43023	0.855263	0.889408	0.93978	0.855248	0.84337	0.926519	0.772099	0.783978	0.795856	0.819444	0.859155	0.75641	0.984615	0.969697	0.955224	0.590328	0.587075	0.603471	0.409672	0.412925	0.396529	530.973	540.232	578.85	299.529	293.642	304.422	0.03081	0.045952	0.054195	0.157624	0.168119	0.140138	0.152427	0.111729	0.17457	0.172752	0.156342	0.14808	0.148538	0.130538	0.110088	0.085423
8	2.24911	2.30397	2.4853	1.46797	1.49478	1.46335	0.781137	0.809192	1.02196	0.872613	0.872613	0.908972	0.824135	0.848374	0.884733	0.972222	0.972222	0.92	0.808824	0.785714	0.753425	0.652691	0.648784	0.5888	0.347309	0.351216	0.4112	604.468	593.987	593.916	366.207	350.007	348.862	0.088995	0.105406	0.115698	0.149078	0.125416	0.156842	0.147037	0.154976	0.12151	0.141205	0.129936	0.147668	0.025552	0.062565	0.069085	0.020502
9	2.78714	2.85051	2.88216	2.17164	2.12931	2.14475	0.615494	0.721208	0.737408	0.917534	0.995072	0.94338	0.930457	0.94338	0.969226	0.943662	0.844156	0.931507	0.958333	0.958904	0.946667	0.779166	0.74699	0.744148	0.220834	0.25301	0.255852	556.697	561.007	567.708	271.797	270.522	273.756	0.030196	0.031157	0.038173	0.043784	0.053544	0.047823	0.109916	0.116672	0.092024	0.111797	0.115905	0.136301	0.028241	0.071093	0.029317	0.014372
10	2.29205	2.31953	2.37946	1.69805	1.70283	1.58054	0.593999	0.616699	0.79892	0.894133	0.929428	0.870603	0.858838	0.870603	0.894133	0.986842	1	0.972973	0.863014	0.837838	0.815789	0.740844	0.734127	0.664243	0.259156	0.265873	0.335757	677.497	676.195	679.64	380.985	382.643	400.866	0.103513	0.094254	0.127413	0.082489	0.101809	0.103941	0.029627	0.059138	0.057005	0.075327	0.083272	0.099598	0.056333	0.035979	0.069619	0.041417
11	2.06758	2.09892	2.31808	1.76822	1.79752	1.82116	0.299354	0.301397	0.496919	0.853529	0.853529	0.875137	0.788704	0.788704	0.875137	1	0.987342	1	0.890411	0.931507	0.82716	0.855215	0.856404	0.785633	0.144785	0.143596	0.214367	607.009	589.426	599.519	414.581	398.997	405.242	0.041114	0.031588	0.048489	0.040554	0.038498	0.073674	0.089503	0.112568	0.07367	0.041573	0.063481	0.080809	0.002078	0.002383	0.016905	0.015329
12	2.2144	2.34065	2.31072	1.1905	1.23104	1.3796	1.0239	1.10961	0.931114	0.872303	0.91647	0.905428	0.79501	0.817094	0.806052	0.974684	0.927711	0.939024	0.75	0.72973	0.849315	0.537619	0.52594	0.597045	0.462381	0.47406	0.402955	549.976	557.563	577.112	326.576	329.515	372.912	0.119956	0.125377	0.100704	0.185529	0.191561	0.173209	0.189044	0.177709	0.18282	0.197467	0.197535	0.155447	0.092079	0.08425	0.066639	0.01614
13	2.53164	2.48591	2.62476	1.85625	1.83475	1.84955	0.675387	0.651162	0.775209	0.921707	0.910186	0.910186	0.921707	0.898664	0.921707	0.9125	0.898734	0.924051	0.875	0.884615	0.875	0.733221	0.738059	0.704655	0.266779	0.261941	0.295345	663.331	657.058	659.843	452.084	459.57	463.159	0.056475	0.05451	0.05476	0.080523	0.064958	0.08915	0.122461	0.168293	0.117596	0.088952	0.079296	0.097647	0.024624	0.050463	0.031935	0.067418
14	2.24325	2.12897	2.17323	1.71828	1.63105	1.60392	0.524973	0.497925	0.569304	0.931648	0.907131	0.943907	0.784546	0.772287	0.735512	0.973684	0.972973	0.948052	0.96875	0.968254	0.983333	0.765977	0.76612	0.738038	0.234023	0.23388	0.261962	566.732	563.694	577.861	342.674	355.397	369.259	0.02655	0.016655	0.021007	0.030046	0.023355	0.053373	0.070191	0.096146	0.080307	0.145748	0.154255	0.146938	0.080223	0.091763	0.097814	0.011241
15	1.97806	1.89047	2.22791	1.11035	1.09469	1.13272	0.867713	0.795783	1.09519	0.79818	0.823927	0.849675	0.746684	0.720936	0.811054	0.854839	0.84375	0.772727	0.775862	0.785714	0.698413	0.561332	0.579056	0.508425	0.438668	0.420944	0.491575	457.709	447.554	468.427	228.814	220.591	227.838	0.145436	0.114263	0.163325	0.0968	0.12461	0.095781	0.137533	0.124809	0.140705	0.129556	0.133252	0.155086	0.104615	0.108602	0.151846	0.127431
16	1.65049	1.65441	1.77395	0.896416	0.838274	0.818151	0.754074	0.816139	0.955795	0.820313	0.833946	0.891858	0.667969	0.637042	0.637042	0.642857	0.625	0.584416	0.789474	0.836364	0.854545	0.543121	0.50669	0.461204	0.456879	0.49331	0.538796	744.188	729.616	715.823	503.623	535.309	543.846	0.093071	0.077213	0.085977	0.068114	0.058203	0.100317	0.167471	0.208288	0.189415	0.159505	0.192407	0.22353	0.171819	0.207489	0.194797	0.150315
17	2.91465	3.00565	2.91465	2.12111	2.18993	2.12111	0.79354	0.815715	0.79354	0.97509	1.00951	0.97509	0.940675	0.998033	0.940675	0.882353	0.931818	0.882353	0.97561	0.942529	0.97561	0.727741	0.728606	0.727741	0.272259	0.271394	0.272259	1008.61	1040.08	1008.61	605.415	611.841	605.415	0.041997	0.040126	0.041997	0.118903	0.128746	0.118903	0.123332	0.123332	0.135214	0.075687	0.085263	0.075687	0.088614	0.053099	0.088614	0.031734
18	3.20548	3.03396	3.1043	3.04459	2.91341	2.93178	0.160884	0.120553	0.172524	1.06569	1.04325	1.09934	0.95351	0.919857	0.931074	0.926316	0.946237	0.897959	1	0.987805	0.987952	0.94981	0.960265	0.944424	0.05019	0.039735	0.055576	702.36	694.157	694.237	352.038	358.539	356.21	0.014207	0.005422	0.012272	0.034175	0.039663	0.037439	0.005371	0.011919	0.009985	0.001793	0.002166	0.003182	0.025424	0.01241	0.029012	0.014913
19	2.76668	2.90997	2.75491	1.67423	1.86029	1.82389	1.09245	1.04968	0.931023	1.02439	1.01338	1.01338	0.892213	0.958303	0.914243	0.72043	0.804348	0.793478	0.938272	0.896552	0.963855	0.60514	0.63928	0.66205	0.39486	0.36072	0.33795	433.625	422.638	412.882	235.72	213.909	257.608	0.049116	0.056755	0.031298	0.116326	0.098327	0.127766	0.10785	0.132125	0.104558	0.13123	0.113422	0.119803	0.223676	0.194163	0.126922	0.10888
20	3.12023	3.15377	3.22856	2.46976	2.54173	2.48059	0.650474	0.612038	0.747971	1.08425	1.06212	1.10638	0.940423	0.940423	0.951486	0.959184	0.979167	0.95	0.917647	0.905882	0.918605	0.79153	0.805935	0.768327	0.20847	0.194065	0.231673	487.601	493.104	492.008	286.581	276.001	281.767	0.073004	0.075313	0.086661	0.07068	0.048718	0.076671	0.028561	0.045981	0.028801	0.057502	0.057748	0.052358	0.036947	0.03097	0.040415	0.042115
[truncated: 11 more columns]
